# Supplementary material for: High‐Throughput Single‐Nucleus RNA Profiling of Minimal Puncture FFPE Samples Reveals Spatiotemporal Heterogeneity of Cancer
Source: Adv Sci (Weinh). 2024 Dec 4;12(4):2410713. doi: 10.1002/advs.202410713 (PMC11789576; doi:10.1002/advs.202410713)
Supplement: Supplementary file 2 — Supporting Information [file ADVS-12-2410713-s001.xls]

## Sheet: Table S1
Table S1 Detailed parameter list for cell nucleus etraction from different FFPE samples.
	Deparaffinage time	Rehydration time	Homogenization times	Lysis time	Lysis buffer	Digestion time	Centrifugal
Liver	5 min *2	3 min *5	30	10 min	Lysis buffer 1	20 min	1000g, 2 min
Breast	5 min *2	3 min *5	25	10 min	Lysis buffer 1	15 min	1300g, 2 min
Lung	5 min *1	3 min *5	25	10 min	Lysis buffer 1	15 min	1300g, 2 min
Pancreatic	5 min *1	3 min *5	20	9 min	Lysis buffer 2	15 min	1500g, 2 min
Thyroid	5 min *1	3 min *5	20	9 min	Lysis buffer 2	15 min	1500g, 2 min
Renal	5 min *2	3 min *5	30	10 min	Lysis buffer 1	20 min	1000g, 2 min
Colorectal Liver Metastases	5 min *2	3 min *5	30	10 min	Lysis buffer 1	20 min	1000g, 2 min
Wash buffer：125 um Glycine, 2 mM MgSO4 in 3X SSC buffer
Lysis buffer 1：0.1% Triton-X100+0.005% Tween20, 0.5% RNase inhibitor in wash buffer
Lysis buffer 2：0.05% Triton-X100+0.1% Tween20, 1% RNase inhibitor in wash buffer

## Sheet: Table S2
Table S2 A comprehensive list of genes associated with stress responses.
stress_sig1	stress_sig2	stress_sig3	stress_sig4	stress_sig5
FOS	ATF3	EGR1	GM10076	BAG3
HSPA1A	BTG2	FOS	JUMB	BLOC1S5-TXNDC5
JUN	CEBPD	HSPA1A	JUMD	CALU
FOSB	EGR1	HSPA1B	MT-ATP8	DNAJB1
JUNB	FOS	HSPB1	FOS	DUSP1
EGR1	FOSB	JUN	GM42418	EGR1
HSPA1B	JUN	UBC	HSP90AA1	FOS
UBC	JUNB	HSP90AA1	HSPA1A	FOSB
ZFP36	KIF4	DNAJB1	JUN	HIF1A
HSPB1	MT2	FOSB	UBC	HSP90AA1
HSP90AA1	NR4A1	KLF4	ATF3	HSP90AB1
MT2	SOCS3	JUNB	BTG1	HSP90AB2P
DNAJB1	UBC	JUND	DNAJB1	HSP90AB3P
BTG2	ZFP36	ZFP36	DUSP1	HSP90B1
NR4A1	JUND	NR4A1	EPCAM	HSPA1A
CEBPD	PPP1R15A	BTG2	FOSB	HSPA1B
HSPA8	IFRD1	HSPA8	GM10073	HSPA6
MT1	CYR61	HSPH1	GSTM1	HSPB1
IER2	MT1	BAG3	HSPA1b	HSPH1
DNAJA1	NFKBIZ	CEBPD	IER2	IER2
SOCS3	CXCL1	IFRD1	IER5	JUN
ATF3	EGR2	PPP1R15A	IGFBP7	JUNB
JUND	DNAJB1	CYR61	KLF4	NFKBIA
CEBPB	HSPA5	DNAJA1	MAFB	NFKBIZ
ID3	ODC1	TRIB1	mT-ND5	RGS2
PPP1R15A	PDE4B	SOCS3	NFKBIA	SLC2A3
HSPE1	IRF1	DUSP1	PIM1	SOCS3
CXCL1	SBNO2	KLF6	PNRC1	UBC
DUSP1	ZFP36L1	SBNO2	SPINT2	ZFAND2A
HSP90AB1	ATF4	ATF3	TRA2B	ZFP36
NFKBIA	CCNL1	ID3	ZFP36	ZFP36L1
HSPH1	ACTG1	HSPE1
	NPPC	MT1
	HSPB1	ZFP36L1
	HSPA8	NPPC
	NFKBIA	ERRFI1
	ERRFI1	TNFAIP3
	FOSL2	GADD45G
	MAFF	CXCL1
	ARID5A	SERPINE1
	TRIB1	EGR2
	DUSP1	MAFF
	DNAJA1	HSP90AB1
	HSPA1A	ODC1
	GADD45A	CEBPB
	PNRC1	KCNE4
	HSP90AA1	GADD45A
	CEBPB	LMNA
	IER3	PNRC1
	PNP	IER5
	LMNA
	MCL1
	TNFAIP6
	BTG1
	ID3
	NOP58
	SLC38A2
	SLC10A6
	GEM
	SKIL
	IER2
	RIPK1
	ZFAND5
	CSRNP1
	BHLHE40
	KLF6
	RHOH
	KLF2
	DNAJB4
	MYADM
	SERPINE1
	SAT1
	SQSTM1
	BAG3
	MYD88
	TIPARP
	DUSP8
	DES
	DDX3X
	GCC1
	HSPH1
	TUBB4B
	HSPA1B
	ANKRD1
	LITAF
	CCRN4L
	TUBB6
	DDX5
	SRF
	BRD2
	SRSF7
	EIF1
	MAFK
	ZC3H12A
	TRA2A
	CEBPG
	ZYX
	MIR22HG
	ITPKC
	RHOB
	PCF11
	SDC4
	TPM3
	RAP1B
	SLC41A1
	IL6
	FAM132B
	STAT3
	NCOA7
	TNFAIP3
	H3F3B
	ZFP36L2
	OSGIN1
	TPPP3
	ERF
	MIDN
	DCN
	PER1
	MYC
	TRA2B
	USP2
	HIPK3
	PHLDA1
	IDI1
	TAGLN2
	WAC
	NCKAP5L
	KLF9
	EIF5
	PPP1CC
	PXDC1
	IRF8
	HSP90AB1
	OXNAD1
	RASSF1
	SRSF5

## Sheet: Table S3
Table S3 Cluster-specific differential gene list identified by 10× Genomics technology.
gene	p_val	avg_log2FC	pct.1	pct.2	p_val_adj	cluster
JUNB	0	6.23844864997981	0.746	0.332	0	0
GZMK	0	4.96126483880466	0.71	0.252	0	0
MT1X	0	4.29870622129835	0.618	0.197	0	0
H3F3B	0	3.20773161271386	0.769	0.362	0	0
CCL5	5.31328980077085e-260	5.12718843710318	0.713	0.34	2.36122598746257e-256	0
UBE2S	3.25272542425346e-253	7.08984862714468	0.675	0.309	1.44551117853824e-249	0
TUBB4B	6.8995581014905e-248	0.524116508512281	0.682	0.331	3.06616362030238e-244	0
MT2A	5.84241517572748e-240	3.66154639957643	0.506	0.163	2.59636930409329e-236	0
CD3D	1.87529142561556e-235	0.799370313906802	0.745	0.392	8.33379509543554e-232	0
DUSP2	2.09848750147258e-224	3.6916468678629	0.654	0.317	9.32567845654416e-221	0
DNAJA1	1.39003828559283e-199	4.9180056413736	0.666	0.351	6.17733014117452e-196	0
HCST	3.19138430286699e-193	0.28829933096065	0.665	0.36	1.41825118419409e-189	0
GZMA	3.43471350427238e-184	1.47759766289542	0.647	0.345	1.52638668129864e-180	0
RPS27	9.45488209933807e-174	0.256523259510446	0.783	0.458	4.20174960494584e-170	0
HSP90AA1	4.51207284915694e-169	5.05679749563248	0.603	0.321	2.00516517416535e-165	0
JUN	7.95264582853071e-167	1.63698133311462	0.611	0.323	3.53415580619905e-163	0
DNAJB1	1.13446450835472e-159	3.8254256714565	0.63	0.33	5.04156027512837e-156	0
GZMM	1.04040984371553e-146	0.383406935798882	0.604	0.324	4.6235813454718e-143	0
BTG2	9.95215658385091e-143	4.47198847276032	0.611	0.344	4.42273838586334e-139	0
SERTAD1	2.74686982780466e-134	3.33090594805568	0.605	0.301	1.22070895147639e-130	0
RPS3	4.1937829159194e-116	0.435446496300117	0.705	0.469	1.86371712783458e-112	0
DDIT4	6.36931983918347e-111	1.70857952147625	0.556	0.307	2.83052573653314e-107	0
TRBC1	5.99695866702104e-106	2.87882762715066	0.518	0.271	2.66504843162415e-102	0
LIME1	9.33791357882623e-103	1.25390469833038	0.586	0.334	4.14976879443038e-99	0
DUSP1	1.16610937827874e-99	0.36143818887569	0.589	0.363	5.18219007707071e-96	0
TRDC	6.28091982873081e-86	2.68234137539039	0.424	0.205	2.79124077188797e-82	0
SNHG8	3.60991224203643e-85	1.1390103139725	0.557	0.354	1.60424500036099e-81	0
CTSW	6.31577556606515e-80	1.05533504645067	0.459	0.282	2.80673066155935e-76	0
IDI1	2.45575943400361e-79	3.80376392011743	0.545	0.328	1.0913394924712e-75	0
MT1E	5.06912876498263e-76	3.41296967262198	0.369	0.16	2.25272082315828e-72	0
PLEKHF1	5.39635260305102e-76	0.579334235343554	0.422	0.197	2.39813909679588e-72	0
CD2	1.95734834772079e-70	0.576741570626207	0.536	0.363	8.6984560572712e-67	0
GIMAP7	3.28201794778484e-68	0.494473893136342	0.469	0.297	1.45852877599558e-64	0
DDX3Y	1.05173008807262e-64	5.49798235655669	0.558	0.34	4.67388851139471e-61	0
CITED2	2.70088526854674e-59	1.20501432140376	0.48	0.301	1.20027341334217e-55	0
TRGC2	4.53665091631718e-55	0.522550019053812	0.4	0.216	2.01608766721136e-51	0
HSPA1B	1.24887124024411e-54	2.07754341016782	0.513	0.285	5.54998379164483e-51	0
AC004832.6	1.13696168030524e-53	4.14666969746912	0.294	0.087	5.05265770727648e-50	0
SNHG15	4.42571842154619e-52	3.19635993689089	0.535	0.325	1.96678926653513e-48	0
SNHG12	4.34386614833505e-50	0.573002869281777	0.485	0.281	1.9304141163201e-46	0
HSP90AB1	3.60107403606545e-49	2.03477005516677	0.562	0.41	1.60031730162749e-45	0
HSPE1	1.30451034999167e-46	3.43926234778732	0.526	0.371	5.79724399536296e-43	0
ITM2A	2.43687514943101e-46	0.34919958869717	0.519	0.295	1.08294731640714e-42	0
CD69	6.06251433411614e-46	0.455697208948534	0.464	0.327	2.69418137008121e-42	0
YME1L1	5.32633009008728e-44	1.94389046659248	0.492	0.345	2.36702109203479e-40	0
KLRG1	6.35176556855311e-43	0.880660453749565	0.496	0.265	2.822724618665e-39	0
HSPA1A	2.80943203912209e-42	2.50448559212756	0.428	0.258	1.24851159818586e-38	0
APOBEC3G	7.50829336485547e-42	0.537986046124431	0.554	0.322	3.33668557134177e-38	0
IFRD1	8.47039169268837e-42	1.35668163293992	0.5	0.331	3.76424206823071e-38	0
RGL4	3.6634420371075e-41	1.79801396647196	0.386	0.183	1.62803364129057e-37	0
CLEC2B	1.70922336886095e-39	5.15602172370918	0.447	0.337	7.59578865121807e-36	0
TRAF3IP3	3.83701953430924e-36	0.664894606963483	0.468	0.299	1.70517148104703e-32	0
HIST3H2A	1.55118315382217e-33	0.965610522938391	0.367	0.172	6.89345793558574e-30	0
SELENOK	2.03749628049058e-29	2.34478518610447	0.539	0.366	9.05463347050012e-26	0
YPEL5	7.94619373356665e-26	1.66698449687264	0.508	0.345	3.53128849519702e-22	0
GIMAP5	8.81450803630612e-25	1.07919294786342	0.369	0.215	3.91716737133444e-21	0
CD244	4.19683702275815e-24	0.829417660194437	0.309	0.159	1.86507437291372e-20	0
LINC00402	4.8444710995505e-22	1.71845441144303	0.286	0.118	2.15288295664024e-18	0
CRTAM	1.48023263132557e-18	1.42598232269896	0.308	0.155	6.57815381361085e-15	0
FCRL6	1.63197546451155e-18	1.16463149106485	0.306	0.13	7.25249896428934e-15	0
IFNG	7.30086788517676e-17	1.2196229577259	0.389	0.214	3.24450568817255e-13	0
TRAV29DV5	2.92223295517798e-15	3.97563488636111	0.274	0.111	1.29864032528109e-11	0
TENT5C	3.87944308367392e-15	1.69811107148405	0.311	0.221	1.72402450638469e-11	0
CXCR4	3.61193460973269e-13	1.45481248111918	0.335	0.332	1.60514374056521e-09	0
CD8B	7.43551651976849e-13	0.637984209573302	0.382	0.205	3.30434354138511e-09	0
TNFAIP3	1.53929746136323e-12	1.67099476643658	0.313	0.347	6.8406379182982e-09	0
TNFSF9	2.30013441975613e-10	2.22786072868151	0.335	0.186	1.02217973613962e-06	0
RASAL3	2.56583027350244e-10	0.632990165992829	0.366	0.244	1.14025497354448e-06	0
HMGCS1	1.37217591339559e-09	2.91147070830185	0.282	0.214	6.09794975913001e-06	0
CKS2	4.72515203120552e-09	1.86308631782605	0.42	0.276	2.09985756266773e-05	0
HSPD1	2.19580857502256e-08	1.0328030046096	0.437	0.361	9.75817330740024e-05	0
AC091271.1	3.48364488815779e-06	1.29209630295547	0.326	0.221	0.0154813178829732	0
ARID5B	3.49087014626169e-05	2.76748305790846	0.257	0.261	0.15513426929987	0
MT1F	4.54778296770684e-05	4.22726209401663	0.272	0.138	0.202103475084892	0
GPR65	0.000154118548251746	2.05976947325709	0.304	0.282	0.684902828430759	0
SPOCK2	0.000222981223764617	0.291356210564682	0.327	0.304	0.990928558409958	0
ANKRD37	0.00061063591232081	4.01739036775697	0.283	0.22	1	0
CREM	0.000742124828449349	1.84686261299086	0.342	0.281	1	0
RGCC	0.00979327906157605	0.848960328601786	0.339	0.291	1	0
TRGV9	0	6.46167803737212	0.499	0.078	0	1
JUND	0	3.84716110690644	0.802	0.374	0	1
CCL4	0	3.43613126908344	0.739	0.184	0	1
CXCR4	0	2.92815177832962	0.767	0.286	0	1
NR4A2	0	2.51366084960735	0.825	0.293	0	1
ZNF331	0	2.34382331125969	0.758	0.302	0	1
IFNG	0	1.99030866289209	0.612	0.191	0	1
FOXD1	0	1.9773669368234	0.554	0.094	0	1
XCL2	0	1.86930785841476	0.502	0.156	0	1
TRDC	0	1.19072795668926	0.617	0.185	0	1
TRAV29DV5	0	1.03929594430125	0.608	0.075	0	1
DUSP2	0	0.990146281197855	0.845	0.297	0	1
ATP1B3	1.22455312415232e-302	4.00312034438795	0.703	0.296	5.44191408373293e-299	1
RGS1	1.91745443432974e-292	1.39240866709925	0.642	0.186	8.52116750616135e-289	1
GZMK	2.56048488895413e-286	0.295841134918724	0.674	0.256	1.13787948465121e-282	1
CST7	2.09072706197731e-278	2.37177825303721	0.691	0.307	9.29119106342714e-275	1
KLRC3	2.86618599318965e-263	1.58143568265559	0.316	0.093	1.27373305537348e-259	1
IKZF2	1.0623107067559e-257	0.412041296350479	0.449	0.182	4.72090878082323e-254	1
CCL3	1.15950274416475e-255	0.94772577467177	0.458	0.175	5.15283019506813e-252	1
CD3D	1.29140904505264e-250	0.677793795182041	0.755	0.392	5.73902179621393e-247	1
TRAV19	3.59173282643669e-249	0.512244610052969	0.503	0.086	1.59616606806847e-245	1
NR4A3	8.11876552263369e-246	1.37901801735426	0.654	0.212	3.60797939825841e-242	1
GCSAM	1.35402378338386e-244	0.420715831930215	0.348	0.084	6.01728169335788e-241	1
TNFSF9	3.41214891928761e-235	3.82174824926146	0.642	0.153	1.51635897973141e-231	1
HCST	4.19580335296357e-235	1.89327374909753	0.694	0.357	1.86461501005701e-231	1
GZMA	1.20971585430835e-232	1.18885039543918	0.669	0.344	5.37597725654633e-229	1
ZFP36	6.65232909219618e-226	2.35184113563371	0.661	0.318	2.95629504857198e-222	1
RUNX3	2.9283135786075e-221	3.0042016331738	0.667	0.316	1.30134255433317e-217	1
YPEL5	7.70991184746361e-219	3.10825422720344	0.696	0.325	3.42628482501283e-215	1
CEMIP2	4.57616333918289e-208	1.81732456748243	0.633	0.255	2.03364698793288e-204	1
XCL1	2.18888732117068e-205	0.893636968900321	0.341	0.126	9.7274152552825e-202	1
GZMM	8.4033279259145e-204	1.57426149450606	0.658	0.318	3.7344389302764e-200	1
REL	1.26129175660335e-203	0.484927573071581	0.643	0.333	5.60518056634527e-200	1
RGS13	3.6063054294477e-203	0.830971813227301	0.474	0.102	1.60264213284656e-199	1
AC009686.2	5.92696367897163e-192	1.32047633110092	0.456	0.068	2.63394265893499e-188	1
DNAH1	1.80914009606018e-189	1.43161278099163	0.294	0.114	8.03981858689143e-186	1
TIGIT	4.1946397566746e-182	1.44627813028645	0.478	0.22	1.86409790786619e-178	1
BTG1	3.059278421685e-176	0.965418668480241	0.668	0.366	1.35954333059681e-172	1
MAP9	1.57071153900465e-172	1.28943490092759	0.476	0.183	6.98024207933668e-169	1
TTC16	2.73894787830766e-171	1.10515724861024	0.32	0.067	1.21718843711993e-167	1
CD244	6.70151724757806e-171	1.11658018624207	0.315	0.158	2.97815426482369e-167	1
DDIT4	2.29723285825587e-162	1.30703561689647	0.57	0.306	1.02089028220891e-158	1
LINC-PINT	4.41177131334337e-159	6.04292973677216	0.623	0.316	1.96059117164980e-155	1
ZNF181	8.97946247063835e-157	0.90014197247732	0.328	0.106	3.99047312195168e-153	1
AL136987.1	1.70935296067481e-156	0.937301729659128	0.459	0.054	7.59636455723887e-153	1
AC008735.2	1.0252807471901e-154	0.996617271093273	0.337	0.02	4.55634764051279e-151	1
ADRB1	4.36258013725589e-150	1.37348941025746	0.428	0.061	1.93873061299652e-146	1
PTPRCAP	8.09457737304064e-150	2.80413571589579	0.443	0.11	3.59723018457926e-146	1
AL109767.1	8.48378209359691e-145	0.475748612172465	0.417	0.077	3.77019276239447e-141	1
AC004817.3	4.4346579213604e-142	0.568958372976544	0.35	0.072	1.97076198025256e-138	1
SCX	1.60789809397308e-140	0.292885539936595	0.284	0.111	7.14549912961636e-137	1
LINC00158	2.03033304304214e-139	0.380830350120702	0.406	0.064	9.02280004327929e-136	1
CRTAM	9.76459558076897e-136	4.41089671751994	0.54	0.13	4.33938627609373e-132	1
CCL3L1	1.31956868161083e-133	1.53002445780215	0.417	0.155	5.86416322107852e-130	1
TENT5C	1.0298327722039e-132	2.32897309654421	0.52	0.199	4.57657683967411e-129	1
ANKRD31	2.5739218466419e-129	0.581983861733804	0.362	0.071	1.14385086864766e-125	1
AC007014.1	4.15870429953918e-127	0.881130745533364	0.373	0.017	1.84812819071521e-123	1
JMY	1.87814883448772e-125	1.75115940871851	0.418	0.182	8.34649342046344e-122	1
HIST1H2BH	3.43490133563522e-125	0.691905865507152	0.437	0.152	1.52647015355629e-121	1
AP001267.1	3.77578126469407e-123	0.272096672112101	0.366	0.068	1.67795719403004e-119	1
GFI1	4.8530413156555e-120	0.991634380521054	0.294	0.102	2.15669156067731e-116	1
STK17B	3.76474283043491e-117	0.992387499721678	0.6	0.355	1.67305171384528e-113	1
TUBB4B	1.69677058249144e-115	1.01828570185169	0.562	0.345	7.54044846859197e-112	1
SOCS1	2.42685232423841e-115	3.6577635379327	0.524	0.316	1.07849317289155e-111	1
AC118469.2	1.0269501041011e-112	1.2293816557737	0.285	0.067	4.56376626262527e-109	1
AC019129.2	1.60004785523572e-110	1.01436618919273	0.366	0.149	7.11061266866753e-107	1
DDX3Y	8.94136905451677e-103	0.5504444803871	0.574	0.338	3.97354440782725e-99	1
NACAD	1.55676150015479e-101	1.33142591524196	0.332	0.076	6.91824810668791e-98	1
AC243960.1	8.67061133385541e-100	0.734973016478857	0.301	0.196	3.85321967676534e-96	1
ZFP30	1.16993700056029e-99	1.53370576029623	0.305	0.126	5.19920003048993e-96	1
BRDT	9.48829874206814e-98	2.62006588998127	0.409	0.068	4.21659996097508e-94	1
SELENOK	1.09162567825343e-97	2.10096101238615	0.62	0.358	4.85118451415823e-94	1
AL355816.2	5.92490424025785e-97	1.75137522755241	0.372	0.138	2.63302744437059e-93	1
FAM177A1	5.38924667531961e-96	4.71148534571843	0.561	0.313	2.39498122251203e-92	1
TUBA4A	1.2946043285115e-95	0.624362750442916	0.599	0.315	5.75322163590509e-92	1
KDM4A-AS1	4.11533638806228e-95	1.10838812358154	0.311	0.11	1.82885549085488e-91	1
RHOH	5.5786354914003e-93	2.75590481515467	0.549	0.278	2.47914561237829e-89	1
SYTL3	2.91443292930431e-90	3.80224472601971	0.411	0.193	1.29517399378284e-86	1
LIME1	1.28809243213363e-85	2.05453551252604	0.579	0.335	5.72428276840183e-82	1
TNF	2.49173737635033e-85	0.730853678375913	0.439	0.25	1.10732809005009e-81	1
TAT-AS1	6.56124369263231e-85	1.39069509066096	0.373	0.085	2.9158166970058e-81	1
TEPP	8.30600785068257e-84	0.540203291601127	0.344	0.113	3.69118988884333e-80	1
WNT11	1.17085457356598e-80	1.92421880621873	0.375	0.093	5.20327772492723e-77	1
WEE2-AS1	1.2917143196307e-80	0.461106823013562	0.27	0.06	5.74037843643884e-77	1
FOS	7.53248490963272e-78	0.816178588082053	0.48	0.362	3.34743629384078e-74	1
CCDC152	2.51614014510848e-77	0.767813870241852	0.382	0.111	1.11817268048621e-73	1
SERTAD1	2.19752869970355e-76	1.49736120933091	0.56	0.307	9.76581754148259e-73	1
DM1-AS	5.7126372258233e-75	1.40098307249426	0.327	0.047	2.53869598315587e-71	1
AC008875.3	2.94521675252596e-74	2.19454715368641	0.336	0.198	1.30885432482254e-70	1
USP51	3.94968847870213e-73	1.15030580008546	0.291	0.136	1.75524155993523e-69	1
TRGC2	8.20012006771974e-73	0.793276010554111	0.406	0.216	3.64413335809465e-69	1
TRBV15	3.59549421161289e-72	0.658803668924353	0.299	0.069	1.59783762764077e-68	1
AC010834.2	2.02579366423803e-70	0.494703675757266	0.335	0.062	9.00262704387379e-67	1
AL031280.1	5.35119736207296e-70	0.909343281564404	0.422	0.14	2.37807210770522e-66	1
AC009090.6	6.64812896630269e-70	0.714582145412328	0.389	0.184	2.95442851262491e-66	1
AL049557.1	2.27513419168408e-69	0.381466886779426	0.363	0.134	1.0110696347844e-65	1
TRBV12-4	4.26588532092282e-68	0.949466895767626	0.343	0.06	1.8957594366181e-64	1
ARL4D	9.56549621553071e-64	1.06131410509432	0.409	0.139	4.25090651818185e-60	1
PLEKHF1	6.99262721631949e-63	2.44628997845937	0.255	0.216	3.10752353493238e-59	1
ZNF184	3.59949778467151e-61	3.41189819400487	0.436	0.148	1.59961681550802e-57	1
H2AFZ	4.0570270770295e-61	3.27924211950527	0.551	0.352	1.80294283303191e-57	1
AC092053.4	6.26017425246037e-61	0.437834151876885	0.307	0.116	2.78202143779339e-57	1
GADD45A	1.16925339999328e-60	1.9679513117365	0.433	0.237	5.19616210957013e-57	1
PIM3	3.17883622650584e-59	0.318805436078661	0.389	0.273	1.4126748190592e-55	1
AC117528.1	3.15064136151851e-56	0.771983433066826	0.379	0.143	1.40014502105883e-52	1
BICDL1	3.76675057133836e-56	0.768811099943433	0.31	0.143	1.67394395390277e-52	1
VCAM1	7.84760567281532e-56	1.64321644879775	0.423	0.085	3.48747596099913e-52	1
AC008764.7	8.5426616084627e-56	1.36371331024954	0.411	0.079	3.79635881880083e-52	1
FNBP1	2.44880538857577e-54	1.61030053236437	0.546	0.353	1.08824911468307e-50	1
AC114811.2	1.43803080399243e-51	0.905012028732299	0.299	0.12	6.39060889294234e-48	1
ZNF252P-AS1	1.28190252626657e-50	0.924842287249358	0.302	0.121	5.69677482672863e-47	1
ZFP36L2	1.78280940396772e-49	2.70398019482444	0.508	0.35	7.92280499123254e-46	1
SMARCA5-AS1	2.12478578011776e-48	1.35490256554424	0.278	0.073	9.44254800684335e-45	1
AC009141.1	3.34466985380639e-48	0.675961342766001	0.322	0.069	1.48637128303156e-44	1
AC092295.2	6.22194075554615e-48	1.58263379804866	0.278	0.11	2.76503047176471e-44	1
AC034236.2	1.12568860621734e-47	0.303254420307089	0.377	0.129	5.00256016602987e-44	1
AC114956.1	1.26806962829017e-47	1.04501263046404	0.299	0.04	5.63530142812153e-44	1
LOH12CR2	3.14706702369031e-47	1.47096525701574	0.295	0.097	1.39855658532798e-43	1
RHD	1.33869016931434e-46	0.681415705193171	0.268	0.031	5.9491391124329e-43	1
SAMD3	4.6497857952029e-45	1.08232451028278	0.431	0.279	2.06636480738817e-41	1
ARG2	8.82522259731257e-45	3.66916225042151	0.272	0.121	3.92192892224571e-41	1
KLRG1	1.60360887887497e-43	2.00938122583664	0.486	0.266	7.12643785772035e-40	1
LINC01679	5.90385879993996e-43	1.55099495508248	0.315	0.063	2.62367485069332e-39	1
CITED2	8.67094995180839e-43	0.346771104209884	0.381	0.312	3.85337015858365e-39	1
TRAT1	1.2315012438174e-42	2.7103155162513	0.353	0.175	5.47279152752453e-39	1
PANO1	3.96927350627837e-42	2.06227121403973	0.336	0.154	1.76394514619011e-38	1
AREG	8.73563312678113e-42	1.36936354069563	0.385	0.221	3.88211536154154e-38	1
POMGNT2	1.8702315874671e-41	2.34780526513312	0.369	0.147	8.31130917470379e-38	1
TSPOAP1	8.35073823640588e-41	1.26235038995653	0.281	0.119	3.71106807225877e-37	1
KLF6	8.55276665554477e-41	4.38249944283623	0.51	0.386	3.80084950172409e-37	1
KDM4B	1.88735503737637e-37	0.60364009506948	0.257	0.161	8.38740578610057e-34	1
CCL4L2	5.50701458219661e-37	2.85274539884201	0.454	0.18	2.44731728032817e-33	1
SH2D1A	9.36407104433395e-37	2.82671478730483	0.496	0.248	4.16139317210201e-33	1
AC011445.2	1.01800786209775e-36	0.581299062760227	0.34	0.15	4.5240269391624e-33	1
RNF19A	1.13058631122265e-36	2.58626483274032	0.497	0.289	5.02432556707346e-33	1
AL358781.1	5.70263707476582e-35	1.25504874554349	0.349	0.066	2.53425191602593e-31	1
IFRD1	3.39700749201571e-34	0.366898649608173	0.534	0.327	1.50963012945178e-30	1
PRKCH	1.14255965670795e-33	1.54538462933554	0.397	0.276	5.07753511441014e-30	1
LAX1	1.35368052101608e-33	0.688981013103434	0.308	0.182	6.01575623539545e-30	1
RNF125	9.59122552541145e-32	0.612737311078215	0.399	0.233	4.26234062349285e-28	1
CD8B	4.39904615778734e-28	1.68293480467875	0.472	0.196	1.95493611252069e-24	1
SAMSN1	2.45044032832948e-26	0.613201586726564	0.467	0.25	1.08897568190962e-22	1
AC018410.1	4.90942405193823e-26	0.744129915957718	0.26	0.031	2.18174804868135e-22	1
FCRL6	3.34149321625683e-25	1.03998377762134	0.274	0.134	1.48495958530454e-21	1
TNFSF14	4.18874474128712e-25	2.78097210384307	0.255	0.206	1.861478163028e-21	1
IKZF3	4.78608525849466e-23	0.637858479204711	0.395	0.289	2.12693628887502e-19	1
AC123512.1	8.56786883670762e-23	0.982188747129108	0.258	0.099	3.80756091103287e-19	1
KDM6B	9.83034320255385e-23	3.64518785653694	0.457	0.273	4.36860451921493e-19	1
RGL4	3.9590035403226e-22	0.475186773794495	0.315	0.191	1.75938117331936e-18	1
AC103724.4	1.29004690067712e-21	3.09237928648742	0.36	0.074	5.73296842660914e-18	1
AC131971.1	1.43269259788506e-21	3.72830302460026	0.315	0.15	6.3668859050012e-18	1
IRF1	4.64641629572927e-21	5.11882233386335	0.452	0.351	2.06486740182209e-17	1
ELOVL4	2.56231505946573e-20	0.676557112869354	0.339	0.129	1.13869281242657e-16	1
SLFN11	4.29347983607176e-20	1.02059809852195	0.309	0.183	1.90802243915029e-16	1
RAB39B	1.01967522278415e-19	0.791455423185484	0.336	0.105	4.53143669005277e-16	1
AL359813.1	1.24026592864389e-19	1.46453474935387	0.254	0.084	5.51174178689345e-16	1
TBC1D10C	1.47255817101574e-14	0.325453258552006	0.395	0.332	6.54404851199393e-11	1
AC006517.2	1.79043586211401e-13	0.918307837679198	0.337	0.103	7.95669697123464e-10	1
TUBA1A	2.12529766022731e-13	4.47149828522156	0.419	0.329	9.44482280205016e-10	1
EVI2A	1.21080330319987e-12	2.38134444757486	0.255	0.206	5.38080987942021e-09	1
ZFP36L1	2.68043043640674e-12	4.03222848886957	0.404	0.357	1.19118328593916e-08	1
ID2	2.6849858839867e-12	1.5430923720648	0.397	0.342	1.19320772684369e-08	1
AL049597.2	1.29768851735123e-11	2.68149875051792	0.258	0.12	5.76692777110888e-08	1
GPR174	1.78603492007691e-11	0.332964320585218	0.293	0.187	7.93713918482179e-08	1
PPP2R2B	3.37502874452364e-11	1.64079411856125	0.268	0.162	1.49986277406631e-07	1
ZNF571	4.03042135716214e-11	3.26228302458546	0.269	0.073	1.79111925112285e-07	1
RGCC	6.76293050636315e-11	0.432509281639707	0.443	0.28	3.00544631702778e-07	1
FO393401.1	1.0552467435584e-10	0.487453900027972	0.253	0.132	4.68951652837351e-07	1
PYHIN1	1.93542900065106e-10	1.53079329730596	0.366	0.254	8.6010464788933e-07	1
FAM24B	4.85843328994345e-10	2.18204102015173	0.274	0.151	2.15908775405087e-06	1
ULBP2	2.131412336033e-08	0.455856359380608	0.26	0.087	9.47199642133066e-05	1
SNHG8	3.58712153466408e-08	0.732567010903135	0.434	0.368	0.000159411681000471	1
RASL11A	6.70239584045333e-08	2.17712568006345	0.265	0.109	0.000297854471149746	1
AC008870.2	7.24782193728952e-07	0.650493045923362	0.26	0.033	0.00322093206893146	1
CD8A	1.48324811588088e-06	1.67956770993793	0.449	0.241	0.00659155462697462	1
WHRN	3.99542063754462e-06	1.16407721593427	0.281	0.129	0.0177556493132483	1
PITPNC1	9.50233205469166e-06	0.255625884648143	0.311	0.217	0.0422283636510498	1
KLRK1	4.50639034014982e-05	1.34821040468139	0.347	0.219	0.200263986716258	1
KLF2	7.75316820418792e-05	2.06337429621535	0.411	0.3	0.344550794994111	1
H2AFX	9.60870060362894e-05	0.73859918173854	0.411	0.292	0.42701065482527	1
IL12A	0.000379340842939476	0.724466627406246	0.29	0.079	1	1
GIMAP1	0.000415666879161565	3.16216553492469	0.269	0.296	1	1
APOBEC3G	0.000452086389526559	0.995771498035127	0.484	0.33	1	1
DLX2	0.00157341831522545	0.764143551817012	0.25	0.101	1	1
ERCC5	0.00207889742115115	0.811354377906891	0.281	0.221	1	1
FGFBP2	0	8.66863939337411	0.713	0.013	0	2
GZMH	0	7.31851382262762	0.823	0.172	0	2
GNLY	0	6.66424398612881	0.974	0.052	0	2
NKG7	0	6.59329138687634	0.888	0.259	0	2
EFHD2	0	6.36999877669512	0.711	0.289	0	2
GZMB	0	3.36931331329007	0.827	0.075	0	2
B2M	0	1.88333501822086	0.846	0.474	0	2
CX3CR1	3.89648175870853e-306	10.3889362890718	0.576	0.05	1.73159649357007e-302	2
PRF1	1.43040858197525e-304	6.91832051887649	0.686	0.206	6.35673573829801e-301	2
GZMA	1.05292460909691e-292	1.73618598681961	0.732	0.34	4.67919696282667e-289	2
CST7	2.35842864123863e-288	2.23599859005032	0.7	0.309	1.04808568816645e-284	2
SYNE1	2.66626511170966e-275	2.74296	0.629	0.223	1.18488821564377e-271	2
ADGRG1	3.44794430405013e-269	11.6778083132941	0.574	0.108	1.53226644871988e-265	2
SAMD3	2.94456273989316e-254	1.07601895782142	0.677	0.256	1.30856368160852e-250	2
KLRD1	1.63006710622161e-243	2.2795594410334	0.594	0.203	7.24401822004884e-240	2
CTSW	7.63289338992847e-240	4.2952797420744	0.649	0.265	3.39205782248421e-236	2
HOPX	1.94704924931366e-236	4.12886375835399	0.682	0.253	8.6526868639499e-233	2
LAIR2	2.40091225353301e-208	5.53504846589139	0.475	0.057	1.06696540547007e-204	2
TBX21	2.81266717036824e-184	7.86177845696933	0.5	0.106	1.24994929051165e-180	2
ARL4C	8.77041612805291e-173	0.577690186060039	0.659	0.332	3.89757292730671e-169	2
GZMM	4.64927618805232e-170	0.893830484612725	0.625	0.324	2.06613833797045e-166	2
SPON2	2.56256943646427e-168	9.17194638239367	0.468	0.085	1.13880585756472e-164	2
RIPOR2	2.89203755629872e-167	1.64313150845119	0.61	0.251	1.28522149001915e-163	2
HCST	3.33909625638649e-148	0.396863361419202	0.638	0.365	1.48389437633816e-144	2
TXNIP	3.55592740993114e-142	1.56790326684088	0.567	0.303	1.5802541409734e-138	2
MYOM2	5.31727035315261e-141	12.0515919479599	0.442	0.039	2.36299494494102e-137	2
PTPRC	2.51048426520259e-140	0.98669017544792	0.625	0.367	1.11565920745603e-136	2
ITGB2	2.50909064451857e-135	0.345201882270483	0.586	0.314	1.11503988242405e-131	2
CLIC3	5.377760407139e-134	3.03277858315139	0.443	0.147	2.38987672493257e-130	2
CD52	4.45397471805986e-133	3.72328121314562	0.619	0.323	1.9793463647058e-129	2
APOBEC3G	2.13700519832255e-132	1.59427997486307	0.603	0.319	9.49685110134543e-129	2
CD247	1.20299800363776e-116	3.09798680388117	0.576	0.276	5.34612312816618e-113	2
CRIP1	3.22095104798743e-111	1.64514682191655	0.588	0.348	1.43139064572561e-107	2
RPS27	2.61757101133819e-105	0.525104783826849	0.702	0.469	1.16324855743869e-101	2
MATK	9.95076686132759e-105	2.35258066828337	0.491	0.242	4.42212079317398e-101	2
LCP1	3.10007326934775e-103	0.291176386841248	0.569	0.377	1.37767256089814e-99	2
RPS3	1.40256348416401e-102	0.69249202714481	0.698	0.472	6.23299212362488e-99	2
KLRK1	8.46880242658128e-101	1.36491134919281	0.479	0.207	3.76353579837272e-97	2
PYHIN1	1.61634734216027e-97	2.99390852907025	0.527	0.239	7.18304758856023e-94	2
GIMAP7	1.96797486439979e-88	2.71053306247902	0.494	0.296	8.74568029739268e-85	2
CCL4	2.03821949563594e-83	0.765277959822189	0.379	0.223	9.0578474386061e-80	2
GNG2	6.57217350403569e-83	8.16807925542254	0.54	0.29	2.92067390519346e-79	2
SLC1A7	8.72583955961257e-75	6.88509645383101	0.272	0.035	3.87776310029182e-71	2
LIME1	3.41127999051402e-69	1.15202101458644	0.56	0.339	1.51597282778443e-65	2
CD300A	1.19960123845312e-65	4.08463716126215	0.433	0.188	5.33102790368567e-62	2
PTGDR	2.19473807019388e-64	2.89090451236131	0.336	0.16	9.75341598394158e-61	2
LGR6	1.4286168369324e-61	0.430102408027437	0.268	0.103	6.34877322332758e-58	2
RAMP1	1.61940583531448e-57	3.30883403045651	0.263	0.059	7.19663953213755e-54	2
CD3G	4.40020652382107e-46	4.42899676403806	0.56	0.372	1.95545177918608e-42	2
ADAM8	1.31480384916026e-44	1.1626999923665	0.314	0.16	5.84298830566819e-41	2
CEP78	2.75867240042461e-41	7.80056026392667	0.312	0.102	1.2259540147487e-37	2
LINC00861	4.1597274780373e-38	0.683968743109231	0.362	0.157	1.84858289123978e-34	2
GIMAP4	9.43093011511465e-38	3.30977331510225	0.424	0.282	4.19110534315695e-34	2
SPN	1.06097480021842e-33	1.17115320521642	0.46	0.226	4.71497201217066e-30	2
RPL41	2.24282868755413e-27	0.310730653586884	0.567	0.471	9.96713068749054e-24	2
ARHGEF3	9.25851102071322e-25	4.70510645708724	0.291	0.148	4.11448229760496e-21	2
KLRC2	1.09098576212716e-23	2.94379757754236	0.271	0.075	4.84834072689308e-20	2
IER5L	2.23142675406694e-23	3.24478116454037	0.221	0.27	9.91646049507347e-20	2
CCL4L2	2.29589086947897e-21	1.06779997290542	0.316	0.196	1.02029390239646e-17	2
PPP2R2B	6.19633553321917e-21	0.785105795699595	0.268	0.162	2.7536515109626e-17	2
KLRC3	4.90916539176762e-20	2.36246395430918	0.305	0.096	2.18163310010153e-16	2
AL049557.1	8.93957511421114e-16	1.9494953285679	0.257	0.147	3.97274718075543e-12	2
GPR174	1.9479753963926e-15	2.17737003923368	0.288	0.189	8.65680266156873e-12	2
GIMAP1	2.09506449560517e-15	0.655939937065969	0.422	0.28	9.31046661846938e-12	2
S1PR5	4.63652821605096e-15	2.88466150771177	0.327	0.138	2.06047313921305e-11	2
FCRL6	2.57113437890627e-14	2.38998242468489	0.342	0.128	1.14261211798594e-10	2
PMAIP1	1.8837406645447e-12	3.15201918800394	0.319	0.304	8.37134351323663e-09	2
MT1X	8.3081412943118e-12	0.714610497745401	0.276	0.235	3.69213799119216e-08	2
GBP5	6.92114380540718e-11	1.17463958098325	0.435	0.293	3.07575630712295e-07	2
CXCR4	9.69687762378676e-11	0.396430514784678	0.284	0.337	4.30929241601084e-07	2
CD8B	1.41091648778217e-10	0.896520019356986	0.369	0.208	6.27011287170396e-07	2
PRDM1	1.0904894389779e-09	0.605387880222429	0.305	0.207	4.84613506681777e-06	2
BCL2	8.30458478882073e-09	0.701188468141474	0.23	0.275	3.69055748015193e-05	2
ARAP2	1.1999859455748e-07	0.503137425698529	0.406	0.288	0.00053327375421344	2
MT2A	1.72255016315504e-07	1.00062541949626	0.289	0.188	0.000765501292506101	2
HSH2D	1.818072221404e-07	1.94111013073189	0.266	0.163	0.000807951295191939	2
SLA	4.38984369547297e-07	4.12025228111444	0.378	0.276	0.00195084653826819	2
THEMIS	9.03025858131052e-07	3.87769888193439	0.253	0.17	0.0040130469135344	2
SH2D1A	4.88200028087303e-06	0.527084946271168	0.306	0.268	0.0216956092481997	2
STOM	8.87254039753307e-06	0.848747387119523	0.35	0.246	0.039429569526637	2
SLC30A1	1.34564486724675e-05	3.69099585413966	0.251	0.186	0.0598004579004456	2
TSPAN32	2.38001337242334e-05	1.16300637115677	0.281	0.118	0.105767794270493	2
C12orf57	7.0312358997259e-05	1.29936126170145	0.462	0.375	0.312468123383819	2
NLRC5	0.000111507268504678	0.531956922646425	0.282	0.191	0.495538301234789	2
CEMIP2	0.00112675936911716	2.17685534723953	0.329	0.288	1	2
RAB37	0.00764290116637185	1.05790212242291	0.253	0.138	1	2
MT1E	0.00935756278183949	1.56980515137186	0.296	0.17	1	2
RPL19	0	5.81482357404018	0.876	0.47	0	3
IL7R	0	4.41677922185803	0.846	0.197	0	3
RPL10	0	3.28607	0.895	0.464	0	3
RPS12	0	3.19621882901546	0.905	0.45	0	3
RPLP1	0	2.93733880461044	0.878	0.417	0	3
LTB	0	2.70077398100502	0.864	0.238	0	3
RPL41	0	2.43768764706789	0.913	0.439	0	3
RPS27	0	2.22334409434083	0.896	0.451	0	3
RPL30	0	2.16679107031113	0.902	0.48	0	3
RPS3	0	1.76057083329587	0.845	0.459	0	3
CD52	0	1.5726085015013	0.874	0.3	0	3
CRIP1	1.68632311302486e-276	1.03387355862289	0.739	0.334	7.49401991428246e-273	3
THY1	2.46307779077699e-253	3.28417340057372	0.607	0.109	1.0945917702213e-249	3
VIM	1.49957849467391e-242	1.67703955229418	0.75	0.375	6.66412683033084e-239	3
MAL	4.9630454015103e-218	4.8352814952891	0.614	0.068	2.20557737643118e-214	3
PAGE5	9.68265891783981e-209	2.29024186197456	0.593	0.105	4.30297362308801e-205	3
EPHA4	5.9475974202795e-204	0.268367086992786	0.508	0.05	2.64311229357221e-200	3
BACH2	7.09746811903843e-199	1.7648317980258	0.547	0.089	3.15411483210068e-195	3
LEF1	2.15459342353365e-195	3.81628099710244	0.582	0.122	9.57501317418354e-192	3
LINC01644	1.23852580045014e-192	1.04095933629054	0.556	0.12	5.50400865720043e-189	3
AQP3	2.94467005734695e-179	6.67705890491415	0.543	0.166	1.30861137348499e-175	3
ADAM23	5.6614564637618e-178	3.19510203269743	0.564	0.055	2.51595125249574e-174	3
ANXA1	5.45468475228799e-166	7.02661290716775	0.644	0.335	2.42406190391678e-162	3
Z98885.3	1.88170814244841e-165	0.741337683622985	0.527	0.117	8.36231098504073e-162	3
RGCC	2.71837310189834e-165	2.11142487248242	0.633	0.264	1.20804500648362e-161	3
SPOCK2	1.14205181671665e-158	0.512222558783117	0.612	0.278	5.07527827348879e-155	3
NELL2	9.15726061877448e-156	2.5528449282302	0.52	0.091	4.06948661898338e-152	3
TNFAIP3	1.17833957633843e-150	1.88854548777134	0.647	0.315	5.23654107724798e-147	3
AP003327.2	3.13533235211668e-150	3.60621891880759	0.579	0.11	1.39334169728065e-146	3
AC009041.1	4.23002018882833e-148	2.66627024916044	0.575	0.139	1.87982097191531e-144	3
LINC02446	4.4156588708377e-148	0.653270269193602	0.341	0.095	1.96231880220027e-144	3
FAM153A	1.0453690185557e-144	3.68685338692438	0.531	0.038	4.64561991846151e-141	3
TRBV29-1	1.89425628107992e-142	3.03692916090907	0.506	0.041	8.41807491311917e-139	3
IL23R	7.54647758313614e-137	0.457614778580847	0.399	0.12	3.3536546379457e-133	3
TRAV5	6.03782761226286e-129	3.07863323265352	0.444	0.055	2.68321059088961e-125	3
PDE3B	1.08073567486697e-119	2.51326072414464	0.519	0.136	4.80278933910881e-116	3
AC133644.2	7.30195414881733e-117	3.67515361168769	0.507	0.082	3.24498842373442e-113	3
CD5	6.32829272924108e-115	2.24308171467503	0.453	0.127	2.81229328887474e-111	3
PRKN	3.12296361919979e-112	1.08133259249532	0.473	0.026	1.38784503237239e-108	3
TRAV4	7.35960758673272e-108	1.68994876215779	0.478	0.101	3.27060961154402e-104	3
BTG1	1.56074747714481e-99	1.81224277184076	0.612	0.375	6.93596178843154e-96	3
GPR15	2.6823095930467e-88	3.30252150771218	0.492	0.069	1.19201838314996e-84	3
AC110611.2	7.77205344619403e-87	1.02868000314354	0.371	0.027	3.45390055148863e-83	3
KIT	1.32675761621091e-85	1.76191686539192	0.466	0.112	5.89611084644128e-82	3
DGKA	1.5587559871518e-78	0.343628257432937	0.36	0.135	6.92711160690261e-75	3
AC087533.1	1.57060486444328e-78	0.57298841849758	0.457	0.109	6.97976801758595e-75	3
TRAV26-1	3.81960278575041e-78	2.54948639739508	0.415	0.032	1.69743147798748e-74	3
CISH	8.14171811992034e-76	3.28470730385655	0.374	0.154	3.6181795324926e-72	3
CCR7	4.77850920643194e-75	2.70882325702003	0.481	0.08	2.12356949133835e-71	3
CD40LG	6.58158894989701e-75	2.01126971194808	0.467	0.085	2.92485812933423e-71	3
TRAV6	3.58719703654345e-74	1.96023862361104	0.461	0.111	1.59415036303991e-70	3
PDE4D	6.07200361923155e-68	1.52696116327234	0.38	0.161	2.6983984083865e-64	3
JUND	2.25414585448418e-67	0.409483383427776	0.602	0.397	1.00174241773277e-63	3
TRAV9-2	1.24393487320005e-66	2.54040874279183	0.486	0.079	5.52804657650102e-63	3
CAGE1	2.23118446168605e-65	1.12904318233176	0.312	0.093	9.9153837477328e-62	3
PCSK1N	2.58223555545763e-64	1.81825985234715	0.369	0.084	1.14754548084537e-60	3
CD3D	3.83654212398902e-63	1.00594404634926	0.584	0.412	1.70495931990072e-59	3
PI16	4.27702467373224e-63	2.84981328386221	0.41	0.072	1.90070976500661e-59	3
USP44	7.02311582005542e-62	0.97954710377781	0.361	0.09	3.12107267043263e-58	3
GREM2	2.32056611988188e-61	1.94036658271807	0.441	0.078	1.03125958367551e-57	3
TRAV38-2DV8	2.89930691650761e-61	2.01966903432822	0.388	0.032	1.28845199369598e-57	3
FXYD7	8.4524418487597e-60	3.95797882592005	0.461	0.093	3.75626515758881e-56	3
AC112496.1	1.06802405045937e-57	1.34475734052374	0.381	0.062	4.74629888024145e-54	3
UBXN10-AS1	3.57429753769973e-54	1.64507274031231	0.423	0.117	1.58841782575376e-50	3
ANKRD18A	1.68461251156988e-51	0.884015495529351	0.413	0.08	7.48641800141653e-48	3
AC051619.6	5.73123259281235e-50	0.976257827448876	0.36	0.061	2.54695976424581e-46	3
INPP4B	5.81177562622743e-50	2.09857733226672	0.378	0.208	2.58275308829547e-46	3
DLEC1	9.69050483319137e-49	0.414222573962768	0.409	0.091	4.30646034787024e-45	3
HPCAL4	2.92427104867408e-48	4.19947957493107	0.39	0.035	1.29954605403076e-44	3
CHRNA1	9.52967555549001e-48	1.31758512904801	0.352	0.068	4.23498781685976e-44	3
HECW2-AS1	5.75994036721684e-47	1.06919	0.44	0.108	2.55971749919116e-43	3
NLGN3	2.92576070913761e-46	0.947465485408605	0.41	0.065	1.30020805914075e-42	3
BCL11B	2.292773467332e-45	0.825372825570973	0.524	0.334	1.01890852888234e-41	3
TRAV23DV6	5.94582301434558e-45	0.810195598965709	0.376	0.039	2.64232374757518e-41	3
ZC3H12D	3.25481671337249e-44	2.53089396899117	0.423	0.128	1.44644054742273e-40	3
CD8B	1.78828280748551e-43	0.54151843925669	0.254	0.22	7.94712879646562e-40	3
AC100861.2	6.9958860487204e-43	1.61354904731416	0.38	0.045	3.10897176005135e-39	3
SAMSN1	2.65661097209128e-42	2.84965603012231	0.474	0.252	1.18059791599737e-38	3
CCDC65	9.27692110784724e-42	1.31455249031735	0.344	0.137	4.12266374032731e-38	3
KLF2	1.50812258863667e-40	4.06378863522353	0.475	0.296	6.70209678390136e-37	3
LRRN3	5.96393358097734e-40	0.410038494064517	0.413	0.078	2.65037208338633e-36	3
AC233976.1	1.25362028865282e-39	2.2092462163941	0.369	0.064	5.57108856277313e-36	3
RIPOR2	1.27063319028565e-39	0.42569270507134	0.39	0.273	5.64669389762945e-36	3
GAL3ST4	3.57753112506235e-38	0.887831027033087	0.388	0.056	1.58985483197771e-34	3
CXCR4	4.17266007601507e-38	1.12175459263298	0.514	0.315	1.8543301377811e-34	3
STK17B	5.42538256277897e-38	0.82755338654486	0.524	0.365	2.41104001089898e-34	3
FLT3LG	7.67035907898928e-37	3.55577369937262	0.461	0.161	3.40870757470284e-33	3
LMNA	5.48905539397149e-33	2.10601591751667	0.474	0.278	2.43933621708093e-29	3
AC243960.1	1.5413617656221e-32	0.276224764804601	0.268	0.2	6.84981168642461e-29	3
FOS	2.89529422533927e-32	1.53889349970874	0.477	0.363	1.28666875374077e-28	3
TRBV6-2	7.17570018235592e-32	0.703691129909824	0.358	0.094	3.18888116103897e-28	3
CYTOR	8.73926294360558e-32	3.05566890531534	0.313	0.316	3.88372845213832e-28	3
TRAT1	1.33152794674881e-31	1.15403042012935	0.352	0.177	5.91731019535172e-28	3
AC023908.3	4.37088495461229e-31	1.13177911431739	0.324	0.061	1.9424212738297e-27	3
TUBA4A	5.38464940497268e-31	5.57243700779918	0.454	0.332	2.39293819556986e-27	3
BIRC3	7.65497462712506e-31	2.22732520933925	0.496	0.236	3.40187072429438e-27	3
BEX2	1.20521574022465e-30	1.4622565447615	0.294	0.118	5.35597874955836e-27	3
CCR10	1.2502435962683e-30	2.71640846603509	0.418	0.122	5.55608254181634e-27	3
ICOS	3.96583083231462e-30	1.14982208345006	0.433	0.149	1.76241522188062e-26	3
AC016405.2	1.76901647707002e-29	1.52896516346453	0.35	0.07	7.86150922409915e-26	3
AL512791.2	2.34229108770615e-28	0.651038376184093	0.304	0.113	1.04091415937661e-24	3
AC136475.5	4.33776139031684e-28	0.562173708516571	0.386	0.102	1.9277011618568e-24	3
AL121672.3	5.77224431976285e-28	0.416308372683449	0.297	0.023	2.56518537570261e-24	3
KLF6	7.96836742625985e-28	1.5008290943022	0.521	0.386	3.54114248422988e-24	3
ZNF331	1.56817029434777e-27	2.20625978254512	0.501	0.331	6.96894878808151e-24	3
AIRE	1.8676545754693e-26	3.37357244760528	0.318	0.026	8.29985693338559e-23	3
PSTPIP1	6.70519374047403e-26	2.28946591861658	0.283	0.255	2.97978809826666e-22	3
PTPN13	1.00484077249113e-24	0.750480822782322	0.397	0.106	4.46551239295056e-21	3
IL23A	3.72045946832434e-24	0.688521824577615	0.396	0.111	1.65337218772334e-20	3
AC010247.2	1.24084955236223e-22	1.17670320640543	0.425	0.154	5.51433541069774e-19	3
PRKCQ-AS1	3.4801426353836e-22	1.56754167806982	0.401	0.166	1.54657538716447e-18	3
GIMAP7	7.56620727664287e-21	0.45367773226965	0.391	0.307	3.36242251374009e-17	3
H3F3B	1.21561038120541e-19	2.34493430395157	0.47	0.395	5.40217253407686e-16	3
GADD45G	1.65919301867277e-19	0.438661593758852	0.374	0.215	7.37345377498178e-16	3
AC136475.1	3.31188347448754e-19	0.61544445566277	0.3	0.138	1.47180101606226e-15	3
LINC02569	1.6657437772276e-18	0.256534752638762	0.374	0.111	7.40256534599947e-15	3
UBASH3A	5.12624527710617e-18	0.383384155901682	0.27	0.113	2.27810340114598e-14	3
BATF	5.77087448853191e-18	0.69527308981568	0.293	0.181	2.56457662270358e-14	3
AC023024.1	2.26858913083029e-17	1.04497108210236	0.318	0.057	1.00816100974098e-13	3
CDH26	2.32945940221342e-17	1.04638198778265	0.33	0.081	1.03521175834364e-13	3
ARMH1	3.36302661092791e-17	1.27861815822304	0.347	0.12	1.49452902589636e-13	3
CYTIP	3.58267779181491e-17	3.69452454451887	0.51	0.327	1.59214201068255e-13	3
TRAV8-4	6.45681572249794e-17	0.869792867030553	0.344	0.069	2.86940890707809e-13	3
GCNT4	8.87707506636456e-15	0.349335844277016	0.346	0.113	3.94497215949241e-11	3
AC000068.1	1.34352915331358e-14	0.255600859015804	0.298	0.123	5.97064355732553e-11	3
SYTL1	1.50605868599821e-14	1.00249354949726	0.288	0.227	6.69292480057605e-11	3
CEBPE	5.62233540306698e-14	0.667595787923952	0.294	0.036	2.49856585312296e-10	3
AC004585.1	6.30400270121202e-14	1.65928540806754	0.322	0.092	2.80149880041862e-10	3
CD6	3.82531161131119e-13	2.69177732096733	0.431	0.223	1.69996848006669e-09	3
CCR4	1.15425295644244e-12	1.35762947654671	0.261	0.096	5.1295001384302e-09	3
RADX	1.73772697993887e-12	3.50273971745946	0.271	0.104	7.72245869884835e-09	3
AC108925.1	2.27813108851884e-11	2.05247273194235	0.294	0.108	1.01240145573777e-07	3
TIFA	3.24654183420013e-11	1.28618560243021	0.279	0.147	1.44276319111854e-07	3
RHOH	3.84467264789003e-11	0.705349602037939	0.478	0.287	1.70857252472233e-07	3
EMB	5.12910392505417e-11	0.610117034451346	0.44	0.297	2.27937378429407e-07	3
CR2	5.26859925344317e-11	0.580135183483112	0.291	0.045	2.34136550823015e-07	3
AC127526.4	9.00388027929009e-11	2.60362650183162	0.387	0.069	4.00132439611652e-07	3
ZFP36L2	3.43459652102192e-10	3.14249217826322	0.461	0.356	1.52633469394214e-06	3
LINC00663	5.09008263025815e-10	0.494607969799935	0.363	0.189	2.26203272088672e-06	3
ST8SIA1	1.3133274222134e-09	1.15665231858156	0.27	0.121	5.83642706431633e-06	3
EPHA1-AS1	1.45679907300754e-08	1.36006270076592	0.272	0.094	6.47401508044551e-05	3
TRAV3	3.30530514243204e-08	0.334352535435677	0.313	0.09	0.00014688776052968	3
AC092645.2	5.00819453761958e-08	3.77790493991348	0.275	0.07	0.000222564165251814	3
AC007114.2	8.20912696875009e-08	1.02791131901554	0.257	0.134	0.000364813602491254	3
TRBV7-2	2.18663542869718e-07	2.52583475680319	0.3	0.03	0.000971740784513028	3
TRAV12-1	8.31526461636061e-07	2.23606388529859	0.337	0.123	0.00369530359551065	3
AC145285.3	1.30802849999236e-06	1.58500753367875	0.29	0.056	0.00581287865396606	3
HLF	1.38101872611324e-06	0.973195134297299	0.351	0.071	0.00613724721884724	3
GIMAP4	1.98088917636714e-06	0.80311452641287	0.293	0.295	0.00880307149977557	3
FUZ	7.09297295781413e-06	2.08714000091454	0.291	0.131	0.031521171824526	3
TRBV3-1	7.54463819309003e-06	3.28259941165885	0.278	0.069	0.0335283721300921	3
TRAV16	1.038590147955e-05	2.13342889256782	0.328	0.106	0.0461549461751201	3
SKAP1	1.34428806198547e-05	1.96182762957784	0.407	0.334	0.0597401614746342	3
CITED2	1.70524042283356e-05	0.727095317019005	0.344	0.316	0.0757808843907234	3
AC232271.3	3.3357510316626e-05	0.811176765960722	0.257	0.07	0.148240775847086	3
ISM1	4.08931534014639e-05	3.69528903385408	0.263	0.069	0.181729173716106	3
TGM1	0.000371862583886486	0.460544765359181	0.315	0.07	1	3
GATA3	0.000604833520067969	0.458567412137001	0.264	0.156	1	3
IFI44	0.00152025401679136	1.53057813134268	0.256	0.181	1	3
SELENOK	0.00223274060798677	0.305912041570434	0.436	0.378	1	3
SAMHD1	0.00266409165519924	0.43112545286862	0.305	0.305	1	3
AL139393.3	0.00291778202491379	0.438127978520809	0.271	0.121	1	3
ADAM19	0.0038013737922095	0.545809931924689	0.258	0.152	1	3
NR3C1	0.00542950817714232	0.310980709341948	0.413	0.335	1	3
NHP2	0	17.110443524108	0.832	0.219	0	4
MISP	0	16.4617734490722	0.78	0.025	0	4
UCA1	0	16.4581272127943	0.81	0.009	0	4
CENPW	0	15.2969074049416	0.79	0.061	0	4
GGCT	0	14.9945397063662	0.815	0.149	0	4
PRDX2	0	14.6994013611122	0.937	0.326	0	4
TIMM13	0	14.523	0.646	0.206	0	4
CDC42EP5	0	14.4525336908845	0.722	0.046	0	4
HMGA1	0	14.4171621236184	0.889	0.171	0	4
TMEM238	0	14.2296793636956	0.726	0.201	0	4
UQCRH	0	13.5023034313294	0.894	0.362	0	4
MAL2	0	13.4168450659178	0.742	0.051	0	4
S100A6	0	13.1157770008605	0.948	0.314	0	4
FXYD3	0	12.5458386710187	0.895	0.045	0	4
ANXA2	0	12.397582639692	0.724	0.318	0	4
CEACAM5	0	12.2874641150795	0.915	0.033	0	4
NME2	0	12.0315918369139	0.872	0.34	0	4
NME1	0	11.8834891202624	0.77	0.157	0	4
TMEM14C	0	11.5608702417225	0.785	0.212	0	4
EBNA1BP2	0	11.5098261427783	0.861	0.141	0	4
AGR2	0	11.2932619820944	0.929	0.052	0	4
PPP1R1B	0	11.2755874046134	0.725	0.073	0	4
PRDX1	0	11.1251754086438	0.845	0.33	0	4
PHGR1	0	11.1036642015882	0.841	0.056	0	4
GGH	0	10.6931552122701	0.742	0.054	0	4
PPDPF	0	10.2115818482172	0.856	0.351	0	4
MYH14	0	10.1054319976908	0.748	0.025	0	4
PRDX4	0	10.0163690433848	0.693	0.157	0	4
RAB25	0	9.83756547138304	0.696	0.024	0	4
GFPT1	0	9.60670100867896	0.774	0.154	0	4
MUC12	0	9.29508331478329	0.881	0.054	0	4
HNF4A	0	9.12692356459586	0.857	0.068	0	4
CKB	0	9.07005557037451	0.826	0.079	0	4
FOXQ1	0	9.04699525215801	0.835	0.044	0	4
S100A10	0	8.80648959340907	0.892	0.297	0	4
PLA2G2A	0	8.79511790864963	0.828	0.034	0	4
SFN	0	8.70235535576554	0.652	0.027	0	4
S100A11	0	8.64750063343635	0.88	0.284	0	4
EPCAM	0	8.43257007982398	0.929	0.061	0	4
C19orf33	0	8.23126050207197	0.892	0.038	0	4
RPL7	0	8.21942978993894	0.837	0.404	0	4
SMIM22	0	8.21857073431552	0.722	0.035	0	4
TUBA1C	0	8.21276499272177	0.769	0.268	0	4
DSP	0	8.0045048958859	0.779	0.052	0	4
GAPDH	0	7.98395916628672	0.84	0.379	0	4
TSPAN1	0	7.95983960464109	0.631	0.029	0	4
SDC4	0	7.83087483384157	0.769	0.093	0	4
TFF1	0	7.82815048797085	0.863	0.029	0	4
GSTP1	0	7.70227660061414	0.858	0.254	0	4
ASCL2	0	7.6191667792374	0.77	0.068	0	4
PIGR	0	7.60088284665663	0.878	0.039	0	4
AC103702.2	0	7.5226006177977	0.763	0.105	0	4
CD9	0	7.49743228268349	0.721	0.143	0	4
SCD	0	7.47995273528142	0.745	0.095	0	4
TRIM31	0	7.33148945632976	0.833	0.032	0	4
HMBS	0	7.24745380834451	0.801	0.142	0	4
KRT19	0	7.20659693012995	0.889	0.072	0	4
TMEM176A	0	7.15267341620708	0.806	0.057	0	4
RPL35	0	7.02827606640329	0.815	0.431	0	4
TFF3	0	7.01475664255083	0.79	0.051	0	4
CD151	0	6.98938744642813	0.585	0.183	0	4
TMEM176B	0	6.94781869500939	0.789	0.069	0	4
GALNT5	0	6.87937286041335	0.752	0.027	0	4
KLF5	0	6.85499006850989	0.689	0.05	0	4
SPINK1	0	6.85227614827516	0.805	0.042	0	4
LGALS3	0	6.84418885612616	0.79	0.207	0	4
PI3	0	6.77791127167245	0.882	0.055	0	4
CLDN4	0	6.68471883930871	0.726	0.064	0	4
DIO3	0	6.64759805489562	0.665	0.095	0	4
LEFTY1	0	6.59994919817077	0.825	0.043	0	4
PERP	0	6.56667221331715	0.7	0.115	0	4
CYP2W1	0	6.49571406162529	0.678	0.081	0	4
HMGB3	0	6.38378867676968	0.549	0.055	0	4
PDZK1IP1	0	6.38100893738337	0.777	0.018	0	4
KRT18	0	6.3279248026401	0.906	0.087	0	4
IFITM3	0	6.32410737859913	0.856	0.172	0	4
ELF3	0	6.31119716907941	0.777	0.059	0	4
RPS18	0	6.15711882482766	0.914	0.478	0	4
CLDN3	0	6.06998290799676	0.869	0.05	0	4
AURKA	0	6.05360748459171	0.551	0.1	0	4
AGR3	0	6.04769082188138	0.594	0.01	0	4
CXADR	0	6.03828326738412	0.68	0.031	0	4
RNF43	0	5.9354185795669	0.773	0.086	0	4
LGALS4	0	5.92987703876914	0.833	0.058	0	4
CCNB1	0	5.9067453088198	0.635	0.044	0	4
TUBB3	0	5.7637775091606	0.679	0.06	0	4
KRT8	0	5.65031528117215	0.896	0.063	0	4
DNPH1	0	5.58335087973851	0.839	0.228	0	4
UBD	0	5.57223	0.875	0.038	0	4
AK5	0	5.56713523960503	0.82	0.044	0	4
TXN	0	5.51524406324503	0.889	0.286	0	4
MYC	0	5.37992141060587	0.774	0.156	0	4
CD24	0	5.20975972614722	0.896	0.076	0	4
SLPI	0	5.02911396703494	0.845	0.033	0	4
CXCL11	0	5.01992819265745	0.756	0.057	0	4
MMP7	0	4.97975663862164	0.761	0.025	0	4
IFI27	0	4.87129711560265	0.868	0.095	0	4
PHLDA2	0	4.84741069412883	0.602	0.135	0	4
FHL2	0	4.63705966192106	0.693	0.064	0	4
BLVRB	0	4.58179969355098	0.749	0.191	0	4
SPINT2	0	4.45374468867155	0.742	0.125	0	4
UBE2C	0	4.30033642598689	0.617	0.036	0	4
ENC1	0	4.20730793063778	0.681	0.113	0	4
FSTL3	0	4.16956029833825	0.617	0.072	0	4
FAT1	0	4.11171818350519	0.711	0.046	0	4
SOX4	0	4.05377894062445	0.776	0.145	0	4
S100A16	0	4.03556788462908	0.598	0.047	0	4
ETS2	0	3.92242134264415	0.755	0.141	0	4
AL161431.1	0	3.78374614914478	0.695	0.101	0	4
ZNF165	0	3.68471636027743	0.691	0.065	0	4
EPB41L2	0	3.57705696347693	0.799	0.144	0	4
RUBCNL	0	3.51790850578473	0.408	0.047	0	4
TPX2	0	3.48072074936876	0.655	0.045	0	4
C15orf48	0	3.4073115749533	0.778	0.091	0	4
CENPF	0	3.35488984895701	0.538	0.071	0	4
AC092069.1	0	3.30297094985197	0.607	0.074	0	4
ATP1B1	0	3.29577653299871	0.656	0.106	0	4
CXCL10	0	3.04804729318943	0.622	0.07	0	4
NEO1	0	3.00267604354794	0.635	0.128	0	4
AFDN	0	2.99134829268091	0.652	0.098	0	4
LMNA	0	2.83595417151225	0.933	0.24	0	4
EPPK1	0	2.71227559185208	0.678	0.062	0	4
B2M	0	2.63131062429764	0.01	0.551	0	4
PLPP2	0	2.61669638260913	0.82	0.024	0	4
TOP2A	0	2.58986301653916	0.505	0.061	0	4
BAG2	0	2.4142678937542	0.772	0.129	0	4
RAB13	0	2.38745805315361	0.772	0.068	0	4
NEURL2	0	2.34669154718087	0.516	0.043	0	4
DST	0	2.29092713026499	0.747	0.128	0	4
TMEM200A	0	2.23847994206982	0.724	0.113	0	4
CHRM3	0	2.12082318203183	0.551	0.026	0	4
PCLAF	0	2.10336080850228	0.668	0.054	0	4
NUPR1	0	2.04019360389745	0.594	0.065	0	4
TDO2	0	1.87612297100354	0.575	0.015	0	4
MT1A	0	1.80232456160072	0.576	0.034	0	4
PLTP	0	1.57624509727187	0.827	0.055	0	4
TSPAN13	0	1.4272394609264	0.794	0.055	0	4
SPTBN1	0	1.4250706232378	0.584	0.172	0	4
EREG	0	1.29526993595069	0.703	0.046	0	4
HSPD1	0	1.29109344535582	0.761	0.334	0	4
CXCL9	0	0.9687310830709	0.609	0.034	0	4
CLDN1	0	0.938452832318461	0.563	0.031	0	4
SERPINE2	0	0.762306749060089	0.797	0.072	0	4
AC097532.2	0	0.760147125399278	0.525	0.043	0	4
TST	0	0.717298670181748	0.775	0.066	0	4
ABCC9	0	0.700466464787551	0.65	0.036	0	4
AK4	0	0.64883757471093	0.703	0.04	0	4
LAMP3	0	0.558113693493196	0.545	0.06	0	4
MPST	0	0.397808154722231	0.729	0.123	0	4
F3	5.35868496090722e-305	2.3999002510949	0.651	0.052	2.38139959662717e-301	4
TNNC1	5.04073740117436e-304	6.4923593148858	0.703	0.075	2.24010370108189e-300	4
NWD1	9.98470270183371e-303	9.40110657131007	0.533	0.046	4.4372018806949e-299	4
MUC13	2.48928574318591e-302	12.2039431167504	0.658	0.053	1.10623858427182e-298	4
CXCL1	2.92911489045029e-302	4.29935382458851	0.526	0.028	1.30169865731611e-298	4
FAM3D	1.1630131181793e-301	8.02158647687448	0.647	0.034	5.16843029718882e-298	4
SLIT2	6.28670550404197e-296	1.60787949653761	0.553	0.059	2.79381192599625e-292	4
CSTB	2.43754251767861e-289	5.73418069012389	0.72	0.351	1.08324389485637e-285	4
VEGFA	1.96816592450269e-287	2.59979895110838	0.554	0.114	8.74652936848997e-284	4
CST7	2.44858579863775e-284	1.71753088650346	0.017	0.372	1.08815152891462e-280	4
C2CD4A	1.19428609162659e-283	5.69692726549342	0.591	0.081	5.30740739118855e-280	4
MGST1	2.90488233522757e-282	3.07388479981619	0.569	0.07	1.29092970977513e-278	4
FDPS	7.92850920212308e-281	10.1920544954186	0.577	0.236	3.5234294894235e-277	4
LRATD1	2.34589096949809e-279	6.62121514625099	0.661	0.046	1.04251394684495e-275	4
AP1S1	1.04042791851062e-277	14.5886168081663	0.637	0.125	4.62366166986122e-274	4
GPX2	1.1551764216674e-277	6.57866088794705	0.707	0.054	5.13360401788994e-274	4
IER3	1.69126824070885e-275	0.621725190838561	0.605	0.239	7.51599606171013e-272	4
S100P	4.79694024920081e-275	5.18755377015705	0.643	0.039	2.13176024674484e-271	4
PPA1	5.01934736442646e-271	2.14991440903495	0.677	0.304	2.23059796875112e-267	4
BIRC5	2.06343686469056e-266	1.58976557038397	0.606	0.037	9.16991342668486e-263	4
TUBB	8.69079547982337e-264	0.651204880422183	0.699	0.311	3.86218951123351e-260	4
SLC12A2	2.28410476081809e-262	2.01960932341274	0.688	0.141	1.01505615570756e-258	4
CAMK2N1	1.40892066834215e-259	4.29817963573196	0.64	0.113	6.26124345011251e-256	4
IDO1	1.74551324023862e-255	0.791878463413887	0.343	0.066	7.75706083962043e-252	4
TNFRSF6B	6.76441568761233e-253	1.20627268381205	0.549	0.118	3.00610633157492e-249	4
TKT	4.54243979327937e-249	4.68580381054485	0.625	0.255	2.01866024413335e-245	4
LINC00511	1.83936393528474e-247	4.82750978165894	0.596	0.08	8.17413332840536e-244	4
SLC22A4	7.18807052691222e-242	2.11105281415472	0.615	0.082	3.19437854215979e-238	4
BRI3	4.10787694832664e-240	7.4447028893239	0.607	0.307	1.82554051583636e-236	4
ID1	1.11841468276663e-238	5.61605459891742	0.554	0.185	4.9702348502149e-235	4
CCND1	2.21221857100048e-235	2.36625508860463	0.574	0.093	9.83109932952615e-232	4
RMRP	1.55582112446048e-234	2.99558928363822	0.456	0.146	6.91406907710237e-231	4
TSPAN8	2.80159304765404e-234	3.86623581548036	0.679	0.035	1.24502795037746e-230	4
PDIA4	2.8463920334157e-232	3.23325943028105	0.66	0.173	1.26493661964993e-228	4
CYTH3	1.66365541642645e-228	5.21732218969035	0.497	0.106	7.39328467059916e-225	4
PLP2	1.3005743725986e-226	13.0961474800576	0.585	0.289	5.77975251182819e-223	4
PRSS3	1.1197247329007e-224	7.79673313301575	0.644	0.014	4.9760567130107e-221	4
MUC1	3.57632627393841e-224	4.56073145110021	0.57	0.047	1.58931939613823e-220	4
AGAP1-IT1	1.13536040739498e-223	0.708914945120746	0.493	0.07	5.04554165046329e-220	4
TMSB10	9.07073840264492e-221	1.6996322370528	0.787	0.431	4.0310361461354e-217	4
TPM4	1.84403952749453e-220	10.6179496496521	0.642	0.341	8.19491166018569e-217	4
CAPG	1.54575273223372e-219	5.61686289641247	0.627	0.204	6.86932514204665e-216	4
APBB2	2.91359078196114e-217	0.359715263381974	0.489	0.052	1.29479974350353e-213	4
CCDC183	3.2749196029294e-217	2.81951078664682	0.618	0.072	1.45537427154183e-213	4
CDC20	1.0988000038527e-211	6.12451213594012	0.521	0.028	4.88306721712142e-208	4
IL13	6.67710615414168e-211	0.814938642748162	0.386	0.04	2.96730597490056e-207	4
HSP90AB1	8.00080867966127e-210	2.1887499403334	0.745	0.397	3.55555937724147e-206	4
RRBP1	1.71380079255757e-208	4.10452817424956	0.654	0.236	7.61613072212584e-205	4
CES2	3.31897434108694e-206	11.2635938230311	0.653	0.125	1.47495219717904e-202	4
JUP	4.60165726028701e-203	10.7762065574551	0.547	0.078	2.04497648647155e-199	4
CYP51A1	6.20278095297337e-202	12.0654612163618	0.444	0.203	2.75651585550137e-198	4
NUSAP1	2.02051460670243e-195	0.762534785809219	0.442	0.07	8.97916691218558e-192	4
UGT2A3	5.07091287580423e-195	1.27230027271955	0.303	0.024	2.2535136820074e-191	4
MT3	8.88441949894459e-192	3.27100702189522	0.586	0.082	3.94823602533098e-188	4
PMEPA1	1.62854257440368e-190	4.74021916920975	0.477	0.101	7.23724320064997e-187	4
ANGPTL4	3.98615045504364e-188	0.322079227099589	0.283	0.057	1.77144526222139e-184	4
RND3	6.9946640743142e-188	3.69681451076396	0.628	0.063	3.10842871462523e-184	4
CNN3	7.26355465419236e-187	2.29499903511965	0.577	0.053	3.22792368832308e-183	4
RPS19	1.90270693055852e-186	0.401347573095912	0.774	0.44	8.45562959940207e-183	4
HMMR	2.1290855390097e-186	3.55346411607555	0.579	0.073	9.46165613535913e-183	4
CLIC5	4.2925440991979e-175	0.305557578184938	0.402	0.12	1.90760659768355e-171	4
CXCL3	6.08431614401731e-172	0.955836613657706	0.501	0.074	2.70387009440129e-168	4
TSPO2	2.54442366382186e-171	4.54202350170125	0.584	0.074	1.13074187620243e-167	4
ANXA3	1.42930474619238e-170	4.6226178551102	0.561	0.041	6.35183029207893e-167	4
STARD10	1.2262091243345e-169	3.07578317506227	0.606	0.084	5.44927334854253e-166	4
RPL19	1.91632972592091e-169	0.683353449024262	0.738	0.485	8.5161693019925e-166	4
GCSH	3.07529232309621e-169	3.19972119984884	0.496	0.107	1.36665990838396e-165	4
MX1	2.86751229385772e-168	2.74112136486312	0.443	0.196	1.27432246339037e-164	4
AC008532.1	3.73225325885259e-168	0.485080352643223	0.444	0.031	1.65861334823409e-164	4
CTSK	3.89886557184128e-168	1.01356985462217	0.358	0.119	1.73265586012627e-164	4
NET1	2.06327915460541e-166	1.47389908463393	0.595	0.106	9.16921256306646e-163	4
WNT4	3.14519954055855e-163	2.73449157225807	0.481	0.053	1.39772667582422e-159	4
TPI1	4.65838504075538e-162	9.62677293117116	0.669	0.363	2.07018631211169e-158	4
FABP1	7.08028706786918e-161	1.17975532752844	0.602	0.068	3.14647957296106e-157	4
HIST1H4B	1.42211704538362e-156	0.861361207856181	0.467	0.167	6.3198881496848e-153	4
AHNAK2	3.49127391072587e-156	3.31200715846685	0.593	0.028	1.55152212592658e-152	4
PRXL2A	1.24961510463883e-155	2.89040096446487	0.423	0.101	5.55328952501496e-152	4
HSP90B1	1.41123675274577e-154	0.655859918938017	0.663	0.366	6.27153612920219e-151	4
ANKRD29	7.04133766249572e-154	0.539337729104457	0.35	0.044	3.1291704572131e-150	4
CYCS	3.33991230348641e-153	7.46528351962131	0.589	0.353	1.48425702766936e-149	4
LDHA	2.19588213283654e-150	11.1384533739931	0.663	0.37	9.75850019832557e-147	4
MT-CO2	2.64501790261534e-148	5.71422961447646	0.647	0.341	1.17544595592226e-144	4
ZFHX2	3.23445623572593e-148	0.310540722803374	0.379	0.034	1.4373923511566e-144	4
SQSTM1	1.31581785508593e-144	11.7287348618091	0.574	0.387	5.84749454800188e-141	4
AC092338.2	2.20305046581682e-144	0.405823021506496	0.295	0.091	9.79035627008996e-141	4
NQO1	4.77479619910246e-144	7.88977605725616	0.631	0.065	2.12191943088113e-140	4
SNHG29	1.76724238296728e-141	8.85651707082784	0.691	0.406	7.8536251499066e-138	4
FHOD1	4.60383686424438e-141	0.269620270445694	0.29	0.143	2.0459451024702e-137	4
ABHD11	1.39367221790729e-138	10.8983266847904	0.527	0.093	6.19347933638e-135	4
PTTG1	5.78217694564934e-137	4.94790548858883	0.396	0.191	2.56959943464657e-133	4
GPRC5A	1.00637993804589e-136	8.24134802943502	0.528	0.028	4.47235244467595e-133	4
PRC1	1.28554327837525e-136	1.64674	0.32	0.069	5.71295432909963e-133	4
AL121761.1	1.50849041295077e-136	3.73735672952079	0.544	0.038	6.70373139515323e-133	4
SLC25A37	9.87753707681389e-136	3.36233211722579	0.43	0.147	4.38957747693609e-132	4
CLDN7	5.40158982913566e-132	6.8522091877158	0.625	0.06	2.40046652006789e-128	4
CDKN2B	2.5847273115992e-131	2.36947659952483	0.387	0.131	1.14865281727468e-127	4
SPATS2L	4.73253361230672e-131	3.53655225713735	0.458	0.189	2.10313793730911e-127	4
ASPM	5.39914414722448e-131	1.72828842736989	0.36	0.051	2.39937965902656e-127	4
ZMYND12	6.13136370003852e-131	0.920994780642516	0.466	0.034	2.72477802829712e-127	4
IFITM1	5.14316183710254e-128	7.06462161513045	0.533	0.322	2.28562112040837e-124	4
AL133383.1	5.18991787320252e-128	3.55713899753508	0.498	0.106	2.3063995028512e-124	4
ATF3	8.40349890687391e-128	1.29933584431523	0.201	0.28	3.73451491421477e-124	4
PLOD2	8.08846788491371e-127	0.888388229767443	0.506	0.03	3.59451512805565e-123	4
WDR74	3.75024153496707e-124	3.36551398044865	0.446	0.294	1.66660733813937e-120	4
LY6G6D	5.97278330738415e-123	13.7734953075438	0.603	0.052	2.65430490180152e-119	4
DLGAP5	1.02342389486443e-121	1.5213559998225	0.442	0.035	4.54809578877753e-118	4
CDH17	8.48194489247814e-121	7.22220042923051	0.565	0.03	3.76937631021729e-117	4
MT-CO3	9.84550773752905e-120	1.56522270032428	0.632	0.351	4.37534363855791e-116	4
HIST1H1B	2.1422078364915e-118	0.871991276078468	0.533	0.061	9.51997162536824e-115	4
MYO6	4.78077150906668e-115	5.13618904571315	0.579	0.144	2.12457485862923e-111	4
RPS12	2.15304005549021e-113	1.31703005258284	0.728	0.469	9.5681100065985e-110	4
HBA2	1.01621845084871e-110	4.35966771228707	0.466	0.09	4.51607479557168e-107	4
SUGCT	1.22264753812386e-109	0.365529325352822	0.38	0.071	5.43344565942243e-106	4
DDX60	2.00394641875185e-109	0.478688995669298	0.29	0.173	8.90553788493323e-106	4
AC002116.2	2.94409602988712e-108	0.500095489454248	0.316	0.131	1.30835627568184e-104	4
HSPE1	1.42718898136492e-105	2.22858062170303	0.626	0.365	6.34242783318571e-102	4
WFDC2	2.0749652668053e-105	3.90268781636516	0.551	0.022	9.22114564568275e-102	4
LMO7	4.98002404785935e-105	7.9829746651074	0.526	0.067	2.21312268686869e-101	4
IGLC2	6.06940274445595e-105	1.26975474358294	0.505	0.16	2.69724257963622e-101	4
HSPB1	2.31533010766972e-103	7.60271790299998	0.597	0.271	1.02893269984842e-99	4
GDF15	4.87956321191149e-102	4.70463048735411	0.447	0.037	2.16847789137347e-98	4
AL603756.1	4.20538411049308e-100	1.07502910692764	0.295	0.129	1.86887269870313e-96	4
KLF1	4.90830289079024e-96	5.99165223872373	0.533	0.04	2.18124980466718e-92	4
SEMA3C	2.77701461565595e-94	4.57749916767955	0.427	0.031	1.2341052951975e-90	4
MT-ND2	2.37190135751773e-93	2.53811185594775	0.594	0.349	1.05407296328088e-89	4
CDKN3	4.13794899701191e-92	3.1243876473576	0.426	0.037	1.83890453427209e-88	4
TSC22D1	4.9554130077177e-91	1.58885759820881	0.563	0.175	2.20218554062975e-87	4
C5orf46	1.25504573363078e-88	8.40594195326624	0.518	0.036	5.57742324025518e-85	4
MIEN1	1.2484322700471e-85	4.97381775208416	0.626	0.288	5.5480330080893e-82	4
VWA7	8.02187005615534e-85	0.311837609115315	0.303	0.044	3.56491905295543e-81	4
AHSP	9.17723459668553e-85	4.48458297576178	0.556	0.089	4.07836305476705e-81	4
CKS1B	1.04804493179488e-84	5.04027859560672	0.525	0.124	4.65751167689646e-81	4
CKS2	2.19155250389036e-84	4.72607768733127	0.43	0.278	9.73925932728876e-81	4
CEP55	1.89705304133827e-82	1.8138090589404	0.427	0.046	8.43050371570726e-79	4
TM4SF1	4.72251641178131e-82	0.880747360654183	0.43	0.046	2.09868629339561e-78	4
HIST1H1C	9.31173632535178e-81	0.324616909558811	0.174	0.279	4.13813562298633e-77	4
TUBB2A	1.40731329795418e-80	5.04885414537683	0.269	0.21	6.25410029610836e-77	4
TAC3	1.54246888842279e-79	1.59264371105729	0.516	0.146	6.85473174015086e-76	4
EPOR	2.53694811879716e-78	3.30393586092295	0.479	0.129	1.12741974399346e-74	4
ZKSCAN1	2.57882158841164e-78	6.48747029158709	0.411	0.186	1.14602831389013e-74	4
KCNH2	3.58390111143561e-78	4.10474686206798	0.562	0.068	1.59268565392199e-74	4
MKI67	1.23197310388751e-77	1.2650805515418	0.408	0.082	5.47488847367611e-74	4
HILPDA	2.47701814455482e-76	4.77928074650899	0.409	0.131	1.10078686344016e-72	4
ANK1	7.82650739277623e-76	2.92467066257888	0.506	0.078	3.47809988534976e-72	4
SMIM1	1.0639482547136e-74	3.70258276573411	0.532	0.125	4.72818604394724e-71	4
PCBD1	3.73694322394871e-74	2.08585496619742	0.559	0.152	1.66069756872281e-70	4
ZFAS1	1.4920072133393e-73	7.14564362552403	0.584	0.381	6.63048005607984e-70	4
AL022098.1	6.47304366216524e-72	1.19627477244616	0.306	0.069	2.87662060346623e-68	4
S100A14	6.86794894626843e-71	3.00265724840764	0.527	0.018	3.05211651172169e-67	4
CCL26	3.76349145362368e-70	8.97067412984137	0.544	0.135	1.67249560199036e-66	4
DM1-AS	1.26911761322764e-69	0.534498734486148	0.339	0.051	5.63995867318363e-66	4
DDIT3	1.6582262547906e-69	2.25628442272613	0.116	0.313	7.36915747628943e-66	4
CORO1B	5.14995291837906e-68	4.28303214660983	0.435	0.253	2.28863907692766e-64	4
CLCC1	6.17210552604366e-68	1.11349282832416	0.37	0.133	2.7428836957738e-64	4
TPT1	7.20705500604301e-67	5.71621730613388	0.309	0.469	3.20281524468551e-63	4
SNCA	4.1148424488911e-64	4.19286410668759	0.507	0.069	1.82863598428721e-60	4
SEMA3F	1.22867012477174e-62	0.707791553573269	0.397	0.029	5.4602100344856e-59	4
TMEM54	1.90684910880102e-60	9.52228830152101	0.543	0.043	8.47403743951173e-57	4
MYL4	3.32270561145153e-58	4.55060302673342	0.508	0.033	1.47661037372906e-54	4
CEBPB	3.39407111296178e-58	5.76462730402585	0.442	0.3	1.50832520260021e-54	4
PRAP1	1.24649525463233e-57	3.93467588412569	0.546	0.051	5.53942491158606e-54	4
AL022069.1	1.42588520776082e-57	0.627240726663031	0.265	0.12	6.33663386328908e-54	4
HBM	1.95094805412055e-57	4.17704869422673	0.551	0.079	8.6700131525117e-54	4
ISG15	4.55003493176967e-57	2.06520385171142	0.412	0.358	2.02203552367844e-53	4
PLEC	4.71855729106379e-57	4.9560425119646	0.456	0.205	2.09692686014875e-53	4
HSPA1B	1.41364030756378e-56	2.15104247187511	0.378	0.302	6.28221752681346e-53	4
PTPRO	1.87445180130759e-56	7.25035993372443	0.264	0.077	8.33006380501091e-53	4
SHROOM4	5.42484883682464e-56	0.791223242365524	0.411	0.04	2.41080282308487e-52	4
CDK1	2.37627084298147e-54	2.13397591850749	0.5	0.054	1.05601476262097e-50	4
PRSS57	1.74576855983552e-53	0.502308037361662	0.477	0.059	7.75819547990907e-50	4
ARL4A	6.50981703477894e-52	8.2119136171629	0.425	0.31	2.89296269025576e-48	4
TXNDC17	8.65669114597255e-50	3.7077045975079	0.581	0.271	3.8470335452702e-46	4
NPW	3.86508076185397e-49	0.407788814153504	0.429	0.052	1.7176418905679e-45	4
IGFL2-AS1	6.56622322258077e-49	3.83343673121591	0.512	0.072	2.91802960011489e-45	4
LINC01996	1.14324363266451e-48	8.01187968013797	0.289	0.12	5.08057470356109e-45	4
HBA1	1.05515219382591e-47	3.18050874330754	0.46	0.099	4.68909634936233e-44	4
PLCD1	5.4708555709303e-47	1.04120558536749	0.278	0.09	2.43124821572143e-43	4
EFNA5	1.03213238600091e-46	0.589057439880424	0.463	0.055	4.58679632338803e-43	4
GTF3C1	1.13168570657011e-46	1.77256992573131	0.306	0.177	5.02921127999756e-43	4
MDK	1.15826402326752e-46	5.00694002697908	0.521	0.075	5.14732531940087e-43	4
KIFC2	1.08113487478324e-45	0.613601452048796	0.354	0.117	4.80456338353672e-42	4
HIST1H3I	1.33729615692287e-45	0.681942669852733	0.286	0.132	5.94294412136522e-42	4
ZC3H3	2.83833954694781e-45	0.529700793882832	0.264	0.12	1.26135809466361e-41	4
SNAI1	4.0259966593828e-45	0.54152432814721	0.271	0.135	1.78915291542972e-41	4
KIF14	7.9279526617661e-44	1.10669678573651	0.466	0.032	3.52318216288885e-40	4
LINC00668	1.12393291177651e-42	8.06844014637061	0.485	0.054	4.9947578599348e-39	4
RPL30	7.33682919993563e-42	1.3721769614019	0.647	0.505	3.26048689645139e-38	4
C1QBP	8.05838910639712e-41	3.61848176108252	0.542	0.322	3.58114811888288e-37	4
XDH	4.02220782581341e-39	0.630346791821816	0.299	0.013	1.78746915779148e-35	4
HIST1H2AC	2.17280947467755e-37	5.26773757067992	0.356	0.225	9.65596530546702e-34	4
CYSTM1	1.56716787413548e-36	0.616108527406288	0.494	0.148	6.96449403265808e-33	4
CENPE	8.77465492294517e-36	0.899620857243937	0.337	0.116	3.89945664775683e-32	4
GCNT4	1.19990921558316e-35	1.56127522482184	0.336	0.115	5.33239655405157e-32	4
DPEP1	1.50824670592198e-35	5.23407836672949	0.499	0.084	6.7026483611173e-32	4
SCIN	2.11340027050618e-35	0.966934315690342	0.283	0.056	9.39195080212948e-32	4
AL512791.2	1.18012705524806e-34	0.825248279549792	0.29	0.115	5.24448463352236e-31	4
SMIM5	1.2936911592275e-34	0.577013938248564	0.449	0.049	5.74916351160699e-31	4
OAS1	2.01227502718559e-33	4.27215459813823	0.351	0.149	8.94255022081277e-30	4
SAMD9	6.51230219751546e-33	4.8006589937409	0.054	0.269	2.89406709657587e-29	4
AP000977.1	2.713776476043e-31	0.500894004330698	0.446	0.084	1.20600226595351e-27	4
PATJ	3.36359189513894e-31	2.27434450964175	0.327	0.128	1.49478023819974e-27	4
CNRIP1	1.11187884459043e-30	1.8516523809887	0.346	0.056	4.94118958535988e-27	4
SLC16A14	3.53960792070468e-30	0.268079326331163	0.378	0.016	1.57300175996116e-26	4
RPS3	4.48485751673553e-30	0.606668824451755	0.602	0.483	1.99307068043727e-26	4
AC010271.2	6.90572505389775e-27	0.32725535655492	0.25	0.033	3.06890421395216e-23	4
IFI6	3.0404249713108e-26	5.8278979209405	0.379	0.246	1.35116485725052e-22	4
CA2	4.15349620521408e-26	0.671816268852147	0.423	0.084	1.84581371359714e-22	4
AC010615.2	3.83314648851783e-25	2.36416660686569	0.364	0.042	1.70345029949732e-21	4
CENPM	7.29723034971633e-25	0.886807885376939	0.31	0.09	3.24288916741394e-21	4
BAMBI	1.97137946196056e-24	1.38540103286114	0.432	0.078	8.76081032895275e-21	4
AL365226.2	6.24693622467967e-24	5.99058566989277	0.47	0.037	2.77613845824765e-20	4
PRSS23	8.55825881680652e-24	0.861102129725541	0.366	0.061	3.80329021818882e-20	4
PLAC4	3.28679936624751e-23	4.63238204270972	0.482	0.126	1.46065363836039e-19	4
D2HGDH	3.99974957806398e-23	2.14318451032414	0.335	0.117	1.77748871249163e-19	4
GP1BB	2.90702414484754e-22	0.336594063313575	0.443	0.048	1.29188152997025e-18	4
COL9A3	1.86604679754488e-21	0.805580953478692	0.288	0.082	8.29271196828946e-18	4
MT-ND4	2.11847298173006e-21	6.02772225651661	0.499	0.371	9.41449393080839e-18	4
NMU	2.55950842346716e-21	4.5064942022067	0.301	0.06	1.13744554338881e-17	4
RHOB	7.30209790260654e-21	1.07055703071525	0.274	0.285	3.24505230791835e-17	4
AC008543.1	1.15439263709456e-20	0.596147835932269	0.344	0.012	5.13012087924824e-17	4
EGLN3	1.53892528752323e-20	2.42155968977714	0.346	0.059	6.83898397775324e-17	4
AC125807.2	2.57976925423157e-20	2.3658057720386	0.286	0.126	1.14644945658051e-16	4
CDKN2A	9.72905012107877e-20	9.45705416741309	0.403	0.13	4.32358987380741e-16	4
GIHCG	1.03770856975672e-19	5.71566086381013	0.444	0.123	4.61157688399886e-16	4
AKR1C3	1.9865699223976e-19	1.85889274850507	0.472	0.078	8.82831673513491e-16	4
RHEB	2.76236261125889e-19	13.9246725950401	0.475	0.317	1.22759394444345e-15	4
CD55	4.31233513983228e-19	0.894150446863659	0.24	0.27	1.91640173614146e-15	4
CKAP2	6.19139914417402e-19	2.29220838617102	0.295	0.177	2.75145777967094e-15	4
GATA2	2.76764610169241e-18	0.549497995686272	0.382	0.026	1.22994192759211e-14	4
HEMGN	2.9276692180424e-16	4.76109874145801	0.39	0.102	1.30105620049804e-12	4
WNT11	1.42250749919839e-15	1.67941783838874	0.36	0.099	6.32162332643762e-12	4
STARD3	2.40347525021645e-15	2.9623289660238	0.335	0.184	1.06810440119619e-11	4
SOX9	2.3723384959425e-12	1.23328293626518	0.451	0.022	1.05426722759685e-08	4
TMC5	4.10119340129284e-12	3.74001769488347	0.417	0.034	1.82257034753454e-08	4
SMPD3	6.80947524138368e-12	0.780762910754854	0.256	0.109	3.02613079727091e-08	4
DKK1	8.06133706170793e-12	3.64072819213907	0.363	0.118	3.58245819022301e-08	4
PCP4	6.70057004454023e-11	5.54423137695069	0.365	0.091	2.97773332779368e-07	4
DACH1	8.08495381303207e-11	1.53938720508301	0.342	0.052	3.59295347451145e-07	4
MT-ND4L	8.35602828127157e-11	4.06193847594941	0.456	0.38	3.71341896819709e-07	4
HMGB1	1.9340462644401e-10	3.14327833752831	0.491	0.401	8.5949015991718e-07	4
TFR2	2.39907364799392e-10	0.506449466078172	0.302	0.097	1.0661483291685e-06	4
ARRDC4	7.22370374476278e-10	1.29660616654672	0.311	0.079	3.21021394417258e-06	4
MMP12	8.55472209420762e-10	1.27328865254803	0.307	0.145	3.80171849866587e-06	4
AC096564.1	4.52691799766383e-08	1.19329712344352	0.258	0.067	0.000201176235816181	4
NUF2	4.63351271286361e-08	2.12027709502151	0.316	0.07	0.000205913304959659	4
NKD1	8.37524800102107e-08	1.79693313159955	0.407	0.121	0.000372196021165376	4
AC016866.1	9.45008783634852e-08	2.57156906263057	0.332	0.108	0.000419961903447328	4
UBE2T	1.40429636614558e-07	10.113695782253	0.414	0.066	0.000624069305115098	4
CEACAM6	4.17808783777487e-07	3.96653854592212	0.398	0.027	0.00185674223510715	4
HBB	3.13324338906118e-06	3.88202478919812	0.397	0.116	0.0139241336209879	4
PCNA	3.75618865665708e-06	3.62968721573624	0.314	0.192	0.016692502390184	4
CLDN2	5.86132378071346e-06	3.95568867357815	0.444	0.098	0.0260477228814906	4
SYNGR1	8.48238607857847e-06	7.57427193912546	0.412	0.156	0.0376957237332027	4
PPARG	8.94455830043172e-06	3.63428229471111	0.412	0.094	0.0397496170871185	4
EDN1	1.34882297760696e-05	3.58502179737074	0.337	0.044	0.0599416931248531	4
TTLL6	1.67957888426272e-05	3.5622310705963	0.299	0.029	0.0746404856166353	4
TCN1	7.04550720227983e-05	1.87590929282488	0.429	0.072	0.313102340069316	4
FAM178B	9.23925963873484e-05	3.54195744773634	0.39	0.105	0.410592698345376	4
LYPD6	0.000146224787967549	5.9667858513732	0.304	0.056	0.649822957727789	4
TMEM141	0.000400490886738326	8.5579246138181	0.45	0.201	1	4
GFI1B	0.000569503727496969	3.71996073424837	0.339	0.037	1	4
PLK1	0.000840092509482175	1.24908072659412	0.335	0.064	1	4
BPGM	0.000939716136394029	0.954142094202073	0.26	0.124	1	4
SFTA2	0.000960381679163057	5.07229054790719	0.376	0.043	1	4
EZR	0.00109399448276596	10.8317702347021	0.397	0.396	1	4
APTR	0.00215862395132712	8.90928684634732	0.271	0.116	1	4
PARP16	0	6.86307769095019	0.414	0.103	0	5
FAM49A	0	6.80260218446579	0.308	0.107	0	5
LINC00243	0	5.23921914827052	0.353	0.087	0	5
TVP23C	0	4.84045390777212	0.48	0.118	0	5
AL022311.1	0	4.71270311477044	0.377	0.097	0	5
LINC01465	0	4.70540247691982	0.388	0.126	0	5
AC051619.8	0	4.63209125940849	0.474	0.115	0	5
AC022210.2	0	4.42659449415173	0.286	0.078	0	5
CATSPERG	0	4.3772758122215	0.443	0.082	0	5
ZNF543	0	4.36238272763387	0.4	0.126	0	5
HIST1H4A	0	4.35001229672617	0.439	0.092	0	5
KIAA1324L	0	4.24261055337596	0.376	0.141	0	5
AL358472.5	0	4.19995938337478	0.418	0.107	0	5
BNC2	0	4.08738871591074	0.299	0.071	0	5
ZNF611	0	4.08583751343461	0.417	0.113	0	5
PITPNM2	0	4.04288297436879	0.433	0.098	0	5
AC092910.3	0	4.02164582090649	0.387	0.077	0	5
AC051619.7	0	3.94544448325274	0.449	0.097	0	5
AL591043.2	0	3.8774642335827	0.372	0.101	0	5
AC074044.1	0	3.84510361310277	0.296	0.091	0	5
AC138969.1	0	3.83795849507126	0.425	0.122	0	5
ZNF84-DT	0	3.81157951650424	0.4	0.09	0	5
AC087741.1	0	3.81025488260368	0.416	0.096	0	5
CCDC136	0	3.80914436001028	0.397	0.111	0	5
AL355581.1	0	3.62656742768865	0.395	0.083	0	5
HIST2H3D	0	3.58826992098203	0.439	0.119	0	5
AC096921.2	0	3.58650225289872	0.386	0.081	0	5
CCDC180	0	3.58555940972885	0.444	0.123	0	5
HEATR9	0	3.56237166660075	0.463	0.127	0	5
AC010632.2	0	3.55422552171843	0.344	0.092	0	5
AL117344.2	0	3.52725339715954	0.515	0.165	0	5
AL121839.2	0	3.52457039545287	0.453	0.124	0	5
AL391069.2	0	3.52196161075593	0.312	0.102	0	5
AC073263.2	0	3.51356134169322	0.406	0.066	0	5
ANKRD18A	0	3.47191045519236	0.262	0.097	0	5
AL135744.1	0	3.46094250936208	0.317	0.104	0	5
AL096865.1	0	3.40957573957835	0.341	0.067	0	5
LINC00957	0	3.14266108640922	0.289	0.095	0	5
DAB1	0	3.02000919237753	0.449	0.097	0	5
B3GAT1	0	2.95886912305934	0.443	0.098	0	5
U73169.1	0	2.90281611385814	0.345	0.033	0	5
GOLGA8R	0	2.87161472875504	0.425	0.095	0	5
DNAH1	0	2.86308985508366	0.461	0.107	0	5
PCNX2	0	2.83337068846768	0.466	0.131	0	5
FLJ45513	0	2.76563766209899	0.385	0.12	0	5
DOCK3	0	2.75755997971866	0.293	0.105	0	5
AC008569.2	0	2.74357030517449	0.371	0.097	0	5
AC010327.7	0	2.69918216997525	0.452	0.092	0	5
AC073140.1	0	2.6940062577931	0.35	0.134	0	5
LINC01873	0	2.64577830072332	0.477	0.076	0	5
ITGAD	0	2.53540096017845	0.418	0.128	0	5
POPDC2	0	2.50361560666904	0.285	0.083	0	5
GPAM	0	2.41450533615077	0.405	0.094	0	5
ZBTB20-AS1	0	2.27947782783268	0.397	0.099	0	5
C1QTNF6	0	2.24773280712519	0.471	0.086	0	5
ADAMTS10	0	2.20500646475895	0.314	0.068	0	5
AL590708.1	0	2.17765516480689	0.351	0.087	0	5
AC104530.1	0	2.14329080363175	0.307	0.079	0	5
IQCD	0	2.06431678369037	0.336	0.057	0	5
AC007785.3	0	2.04301589560702	0.362	0.065	0	5
AC239868.1	0	2.02245663836927	0.406	0.105	0	5
AC018647.3	0	1.99273344192244	0.336	0.094	0	5
GPR55	0	1.99104486454135	0.251	0.11	0	5
AC021683.5	0	1.98237393276972	0.355	0.115	0	5
AC092617.1	0	1.96087148266082	0.341	0.07	0	5
AC011933.2	0	1.94289924223114	0.317	0.041	0	5
AC233976.1	0	1.79621298465896	0.316	0.073	0	5
HBM	0	1.75975273219984	0.43	0.093	0	5
AL139383.1	0	1.74894067855502	0.355	0.089	0	5
AC131971.1	0	1.72673574273105	0.636	0.13	0	5
AL731559.1	0	1.72516346907872	0.273	0.037	0	5
CABP4	0	1.70476720116005	0.281	0.069	0	5
AC009093.6	0	1.7034626206677	0.317	0.037	0	5
HDC	0	1.6334680835572	0.665	0.089	0	5
FAR1-IT1	0	1.55132277063288	0.297	0.085	0	5
AC084026.2	0	1.54601320014016	0.45	0.078	0	5
C14orf28	0	1.4994180023536	0.283	0.076	0	5
DNAJC6	0	1.41918226251321	0.317	0.07	0	5
LINC00880	0	1.3894723338965	0.421	0.075	0	5
RSF1-IT1	0	1.38894365277513	0.408	0.04	0	5
AJ011932.1	0	1.38677115599686	0.423	0.086	0	5
AC123595.2	0	1.37248706045755	0.574	0.066	0	5
AL592211.1	0	1.3585542618154	0.289	0.045	0	5
AL590787.1	0	1.34376158235628	0.326	0.062	0	5
PALLD	0	1.3132512333182	0.272	0.079	0	5
FAM124B	0	1.27334313471658	0.348	0.078	0	5
GREM2	0	1.25966579408344	0.267	0.097	0	5
LINC00426	0	1.23169258356258	0.292	0.072	0	5
LINC02804	0	1.21081789513424	0.323	0.075	0	5
TRAV36DV7	0	1.20489282237085	0.339	0.062	0	5
ATP1B2	0	1.14707157818284	0.529	0.145	0	5
AC125437.3	0	1.12373351656548	0.299	0.038	0	5
AC108134.2	0	1.07015300412577	0.387	0.131	0	5
NBEA	0	1.06086322262632	0.35	0.087	0	5
DLEU2L	0	1.05522901873358	0.277	0.118	0	5
CEP112	0	1.04263669855927	0.3	0.087	0	5
TRBV19	0	1.01784967238812	0.298	0.112	0	5
MLC1	0	0.980598160320124	0.255	0.074	0	5
CFAP54	0	0.86036588315257	0.255	0.081	0	5
INKA2	0	0.852443954451712	0.267	0.074	0	5
MT-CO1	0	0.806680867377324	0.862	0.322	0	5
ID2-AS1	0	0.721526120632584	0.294	0.059	0	5
RDH16	0	0.597209608844892	0.287	0.1	0	5
MT-ND3	0	0.54210516127123	0.841	0.354	0	5
AL023803.1	0	0.521102089943904	0.251	0.055	0	5
MT-ND2	0	0.266414588256719	0.846	0.333	0	5
AC111182.1	4.13066069012624e-307	3.7077133434609	0.32	0.095	1.8356656106921e-303	5
PXT1	4.52807149616729e-307	3.33397306372884	0.347	0.094	2.01227497289675e-303	5
S1PR5	2.26532099844134e-305	1.89109548761417	0.443	0.134	1.00670865170733e-301	5
ZFP28	4.01164167190055e-305	4.13622409754106	0.254	0.105	1.7827735589926e-301	5
CDHR1	1.20203337835232e-304	2.41925866487402	0.314	0.106	5.34183633339772e-301	5
AC009152.1	1.7439936136666e-303	1.72429210921601	0.517	0.091	7.75030761913435e-300	5
RHCE	4.66978251566298e-303	2.93948049737155	0.407	0.123	2.07525134996063e-299	5
C1orf216	6.05509035214097e-303	3.26961239972559	0.277	0.08	2.69088215249145e-299	5
MME	1.89813165387893e-302	1.06837698202977	0.32	0.102	8.43529706983794e-299	5
LINC01422	7.96028369275172e-301	3.42116771567296	0.314	0.113	3.53755007305887e-297	5
PKN3	2.17267327259567e-298	1.86387540350995	0.27	0.109	9.65536002341514e-295	5
ANKRD20A4	1.06131309962918e-297	2.27157382176217	0.277	0.098	4.71647541475209e-294	5
PTPN13	9.28342759857363e-297	2.66409859409393	0.356	0.114	4.12555522480612e-293	5
CNR2	1.66394906737698e-296	2.31800678609689	0.335	0.141	7.3945896554233e-293	5
AL049597.2	1.21351784191797e-295	3.89703268899186	0.307	0.12	5.39287328948346e-292	5
BEST1	9.22179564996069e-295	1.5349500021174	0.408	0.122	4.09816598684253e-291	5
SLC4A10	3.07651806978645e-294	1.24405845288481	0.314	0.117	1.3672046302131e-290	5
EPM2A	1.11304342402787e-293	4.03482583698357	0.345	0.113	4.94636497637985e-290	5
UBAP1L	2.86799005335209e-293	3.87230342404011	0.269	0.074	1.27453477970967e-289	5
N4BP2L2-IT2	1.3516526787274e-292	4.51318811618896	0.302	0.115	6.00674450426455e-289	5
ADAM12	1.00031779667912e-291	3.28383977385415	0.382	0.118	4.44541228844202e-288	5
RORC	1.06380766803869e-291	2.29992422085264	0.254	0.109	4.72756127676393e-288	5
MYO15B	3.42236936294622e-291	3.55793461418473	0.56	0.136	1.5209009448933e-287	5
FBLN7	9.87630761496283e-290	3.40861631263308	0.266	0.091	4.38903110408948e-286	5
LRRC37A2	1.09971318839846e-289	5.47343768579293	0.452	0.138	4.88712540924277e-286	5
RASGRF2	8.86003223086747e-289	1.30221611029571	0.31	0.095	3.93739832339751e-285	5
ZNF528-AS1	1.01680022239317e-287	2.98874734247082	0.271	0.097	4.51866018831523e-284	5
AGPAT4	1.53071157491519e-286	3.34905038097782	0.286	0.085	6.80248223892309e-283	5
AC005332.5	7.72256497625525e-286	2.6381886502788	0.267	0.082	3.43190787544783e-282	5
GNAO1	1.06710646058044e-285	2.97260006919218	0.313	0.084	4.74222111081947e-282	5
CDNF	1.28291685615429e-285	1.38194102617992	0.263	0.149	5.70128250874965e-282	5
AC245060.5	2.19706789459563e-285	2.79589945371929	0.343	0.092	9.76376972358299e-282	5
SYCP2	5.14724669049891e-285	2.8443693878709	0.42	0.146	2.28743642925772e-281	5
MADCAM1	6.89502734822533e-285	3.12870549898462	0.382	0.149	3.06415015355134e-281	5
AL365361.1	1.03696239469409e-284	1.81295107069636	0.344	0.099	4.60826088202055e-281	5
AL136040.1	2.98536275325791e-284	4.88217888534478	0.405	0.104	1.32669520754781e-280	5
RFX3-AS1	2.49949626361972e-283	4.31668477541471	0.384	0.129	1.1107761395526e-279	5
AL359198.1	6.20149246821269e-281	0.794556470099753	0.283	0.149	2.75594325287372e-277	5
AL359504.2	1.65199109087657e-280	1.86793314442024	0.258	0.091	7.34144840785547e-277	5
AC008764.6	3.12933330154914e-280	1.92752892398473	0.252	0.061	1.39067571920844e-276	5
PRSS53	6.67278304696615e-280	2.90834746200295	0.267	0.103	2.96538478607176e-276	5
AC010864.1	7.06984699038438e-280	4.15211019804022	0.338	0.082	3.14184000252682e-276	5
AC068473.5	7.17672838677906e-279	5.44058352782243	0.436	0.128	3.18933809508461e-275	5
MIR9-3HG	7.83649658308917e-279	3.45294284265755	0.324	0.11	3.48253908152483e-275	5
SNHG5	1.66475348322315e-278	2.27568895108425	0.783	0.309	7.39816447944367e-275	5
AC144652.1	4.33124901142164e-278	2.60494415090356	0.399	0.126	1.92480706067578e-274	5
LINC02256	9.48022743397431e-278	3.60260072006683	0.354	0.077	4.21301307165819e-274	5
LINC01644	2.337831335492e-277	2.88682425235414	0.332	0.144	1.03893224549265e-273	5
AL356488.2	4.61465927338612e-277	2.94945274101579	0.397	0.143	2.05075458109279e-273	5
AC005837.1	3.05361408334208e-276	1.81602330705579	0.401	0.089	1.35702609863722e-272	5
AC015911.3	1.8013513908268e-275	4.29860604351205	0.332	0.12	8.00520558083431e-272	5
LINC01550	4.00402251745348e-275	2.32787883102142	0.251	0.093	1.77938760675633e-271	5
FAM71A	1.5445041237931e-273	2.45593718666451	0.303	0.106	6.86377632613652e-270	5
LINC00663	1.2601692229291e-271	4.04946696800702	0.45	0.185	5.6001920266969e-268	5
ADGRG5	1.49371190846013e-271	0.865476787427859	0.323	0.109	6.63805572119682e-268	5
CPNE5	1.18427977463242e-270	2.49049975560143	0.289	0.099	5.26293931846649e-267	5
LGR6	2.23587099697959e-270	1.72871964991191	0.291	0.105	9.9362107105773e-267	5
CSGALNACT1	3.06686045190777e-270	0.788396373488132	0.257	0.103	1.36291278482781e-266	5
LCAT	2.61544396978419e-269	2.12946782920723	0.31	0.107	1.16230330017209e-265	5
CEP126	8.55829095852757e-269	1.79796807840224	0.364	0.135	3.80330450196965e-265	5
ZNF778	1.54826964102303e-268	4.87985113010882	0.328	0.128	6.88051028470634e-265	5
TSC22D1-AS1	2.85059916482236e-268	1.73636986663113	0.382	0.12	1.26680626884706e-264	5
AC018521.5	2.9518120894228e-266	1.50064507170808	0.388	0.149	1.31178529253949e-262	5
AC005363.2	3.63871709915622e-266	1.73622396514978	0.44	0.126	1.61704587886502e-262	5
AC009090.6	2.69088995801011e-264	1.24582533777719	0.379	0.19	1.19583149733969e-260	5
ZNF852	4.24936390641086e-263	4.79079881031116	0.27	0.089	1.88841732000899e-259	5
ARL10	1.44093956102649e-262	4.92393023946406	0.397	0.137	6.40353540920173e-259	5
CHRM3-AS2	3.21015267822095e-261	1.86276835112558	0.342	0.132	1.42659185020139e-257	5
AC005674.2	7.54565451486919e-261	0.718020102381679	0.447	0.128	3.35328886640787e-257	5
NOMO3	3.48669100671327e-260	3.3423415071093	0.398	0.16	1.54948548338338e-256	5
TMSB10	2.36420440738557e-259	4.8797463382707	0.136	0.484	1.05065243864215e-255	5
TMEM86B	1.30320758764477e-257	4.85162569869759	0.377	0.098	5.79145451949335e-254	5
ANK3	1.30806276896231e-257	5.19712479142608	0.49	0.193	5.8130309452685e-254	5
EIF2AK3-DT	1.41704818083028e-257	7.32309043193039	0.366	0.1	6.29736211560974e-254	5
TRGV8	1.69547930572222e-257	1.71386547725914	0.257	0.111	7.53471003462955e-254	5
AC083973.1	7.13108209660757e-257	3.43867622301784	0.422	0.12	3.1690528837324e-253	5
RMRP	2.56973333790839e-256	3.65901697295582	0.466	0.148	1.14198949536649e-252	5
DRAIC	5.26739518992833e-256	2.87855319298004	0.27	0.118	2.34083042240415e-252	5
AP005131.6	1.54525657936936e-255	1.96011284180318	0.297	0.064	6.86712023871742e-252	5
AC012485.3	2.61286223021361e-255	4.27968104060771	0.477	0.189	1.16115597510693e-251	5
AL133243.3	2.64648936926676e-255	3.36599745200939	0.274	0.084	1.17609987570215e-251	5
AC072061.1	4.18417516638012e-255	0.591274426222464	0.388	0.085	1.85944744393933e-251	5
AC124068.2	4.11069689001047e-253	3.99091630875279	0.331	0.132	1.82679369792065e-249	5
TLCD2	1.01453099570023e-250	3.22071628968076	0.342	0.105	4.5085757448918e-247	5
AC009088.1	9.89579085890746e-250	3.13982522179206	0.281	0.072	4.39768945769847e-246	5
DIABLO	1.02244544409083e-248	4.54817528434824	0.383	0.1	4.54374755353964e-245	5
PROCA1	1.22580908902972e-248	3.90206530246538	0.273	0.152	5.44749559164807e-245	5
ZC3H10	1.74741253014244e-245	2.56180739544698	0.28	0.085	7.765501283953e-242	5
HIST1H2AD	2.70023946899172e-242	3.14099764249459	0.379	0.115	1.19998642001992e-238	5
AC011603.2	6.64110520985794e-242	3.62514477165716	0.268	0.112	2.95130715526087e-238	5
AC135050.1	2.70107296051653e-241	1.70188479308026	0.274	0.141	1.20035682365354e-237	5
AC091814.1	9.68540591024416e-240	3.2945250924489	0.306	0.079	4.3041943865125e-236	5
HEXIM1	3.34709442986493e-238	3.78550655349567	0.69	0.28	1.48744876463197e-234	5
AL356804.1	7.69700920815262e-238	1.37370768803899	0.284	0.102	3.42055089210302e-234	5
HIST1H2BK	1.51785882620994e-236	1.86601785499223	0.367	0.115	6.745364623677e-233	5
CCR5	5.30251593667989e-236	4.69398557351096	0.428	0.129	2.35643808226054e-232	5
LINC00402	6.83394269612309e-236	2.17021554109945	0.254	0.125	3.0370041341571e-232	5
MT-ND4L	2.13293687812035e-235	2.61291051478153	0.742	0.359	9.47877148636681e-232	5
SNHG14	9.61277011624437e-235	3.78332867099397	0.281	0.136	4.271915039659e-231	5
FAM161A	4.40791065706776e-234	1.04974597073919	0.305	0.15	1.95887549600091e-230	5
FNDC11	2.99614094808017e-232	1.4417920657273	0.287	0.09	1.33148503732683e-228	5
AC072022.2	1.26587736712694e-231	2.8859859796756	0.317	0.123	5.62555901951212e-228	5
LINC01521	3.98958260161526e-231	1.53358866339632	0.273	0.116	1.77297050815782e-227	5
CLIC5	6.87512034139062e-231	0.357403819623748	0.257	0.134	3.05530347971399e-227	5
FBXL19-AS1	2.62951900966305e-230	3.00291421749132	0.403	0.15	1.16855824789426e-226	5
CCDC30	4.27920268970973e-230	0.970068140252501	0.305	0.099	1.901677675307e-226	5
ITIH4	6.10523179712399e-230	1.60141189233944	0.482	0.168	2.7131650106419e-226	5
AC245014.3	7.14578196631504e-230	1.3330736928858	0.408	0.15	3.1755855058304e-226	5
HIST1H2BD	7.66560204696557e-230	3.88903980878809	0.406	0.109	3.4065935496715e-226	5
AZIN2	8.0833336107603e-230	2.93010334776862	0.36	0.129	3.59223345662188e-226	5
AP002381.2	2.08335076374524e-229	7.35429507184033	0.34	0.109	9.25841079408383e-226	5
SLFN12L	2.68780900744368e-229	3.20610510561924	0.474	0.131	1.19446232290797e-225	5
KCNC4	3.87010730981302e-229	1.75108021795252	0.294	0.116	1.71987568848091e-225	5
IBA57	4.74674369553673e-229	2.4753188229542	0.334	0.097	2.10945289829652e-225	5
FGFR1	5.98667537571143e-228	0.62371890020599	0.334	0.157	2.66047853696616e-224	5
FAM13A-AS1	2.23445834123636e-227	0.813575951272821	0.295	0.106	9.92993286845438e-224	5
ZNF141	1.02921578198017e-226	3.4018597739168	0.35	0.116	4.57383493511987e-223	5
AC018653.3	2.28925973989548e-226	3.31539248596095	0.337	0.116	1.01734702840955e-222	5
GAB3	6.79514012516685e-223	4.10632585403145	0.339	0.109	3.01976027162415e-219	5
AL022069.1	2.88819079699165e-222	3.0531412037299	0.39	0.112	1.28351199018309e-218	5
AF131215.6	2.4025990959161e-220	1.59603670586789	0.267	0.1	1.06771503822511e-216	5
ZBP1	4.778496371439e-220	2.2594644067331	0.316	0.123	2.12356378746749e-216	5
LINC01970	5.5281710428352e-220	4.8246597452102	0.369	0.134	2.45671921143596e-216	5
AKAP5	5.99233163276718e-220	0.52129155672367	0.254	0.119	2.66299217760174e-216	5
AC023157.3	6.61298139858868e-219	2.87976954896937	0.504	0.184	2.93880893353281e-215	5
AL136038.3	2.89647200904626e-218	1.95263795831771	0.282	0.116	1.28719216082016e-214	5
BTLA	5.83133291643166e-217	4.19822760654616	0.259	0.131	2.59144434806223e-213	5
AL033527.4	8.00577815270324e-216	2.20385740703912	0.313	0.163	3.55776781106132e-212	5
AL442067.3	1.03718662217106e-215	3.32099592915507	0.334	0.099	4.6092573489282e-212	5
AC100793.2	2.81263317603356e-215	3.59073270131756	0.281	0.155	1.24993418342931e-211	5
HIST2H4B	1.88636277753612e-214	0.711710832206755	0.308	0.112	8.38299618337052e-211	5
HIST1H2BI	1.85532183393133e-212	1.82580690606251	0.29	0.076	8.24505022999083e-209	5
AC119396.1	2.11383869562031e-212	4.52379258103899	0.301	0.117	9.39389916333664e-209	5
OSBPL7	2.08113975887889e-211	2.36017386809682	0.336	0.107	9.24858508845779e-208	5
NDRG1	3.27750588760134e-211	3.02165190619322	0.48	0.21	1.45652361645003e-207	5
SYNE2	3.50671049782756e-211	5.38753180778802	0.658	0.304	1.55838214523457e-207	5
ZNF671	1.56775675132273e-210	2.00739035553197	0.352	0.129	6.9671110028782e-207	5
KLHL3	8.03142161101087e-210	1.7401800835742	0.328	0.143	3.56916376393323e-206	5
AP005482.1	1.10919693505207e-209	1.41343072838385	0.286	0.095	4.92927117937138e-206	5
KLRK1	4.15418357973945e-209	2.9503421698958	0.323	0.225	1.84611918283621e-205	5
POLR2A	1.83746110648727e-208	4.03143512641989	0.639	0.32	8.16567715722943e-205	5
AC009133.1	1.11066898824661e-207	0.763027873108138	0.299	0.116	4.93581298376792e-204	5
AC005332.4	1.21139514286998e-207	5.86147467799669	0.251	0.106	5.38344001491421e-204	5
AC021016.2	5.0806905000534e-207	3.55516218890113	0.339	0.149	2.25785885822373e-203	5
LTA	5.56295653035764e-207	0.778550897710142	0.278	0.12	2.47217788209094e-203	5
AL645568.1	3.03002801764345e-202	3.47079684775562	0.351	0.127	1.34654445104075e-198	5
AC092683.1	9.40056668114554e-202	0.841667843292631	0.454	0.132	4.17761183310108e-198	5
THY1	8.97381844517921e-201	0.523602582103157	0.252	0.145	3.98796491703764e-197	5
AL513550.1	1.16595635533715e-200	4.63101436158596	0.345	0.139	5.1815100431183e-197	5
AC027682.1	2.02691001330723e-200	4.15039136767546	0.25	0.072	9.00758809913732e-197	5
AC137630.3	4.11612229532503e-200	3.5079695327902	0.268	0.114	1.82920474804244e-196	5
AC016727.1	1.20479442055375e-199	4.26066705058965	0.297	0.083	5.35410640494086e-196	5
KBTBD8	1.44250992414547e-199	2.52723821406143	0.284	0.102	6.41051410290245e-196	5
PCYOX1L	5.37719340393917e-199	3.65719341848864	0.399	0.135	2.38962474871057e-195	5
AP003327.2	2.49692122105688e-198	2.53866609944129	0.31	0.139	1.10963179063768e-194	5
PATL2	6.73653150618239e-198	3.99072085716825	0.252	0.09	2.99371460134745e-194	5
HIST2H2BE	6.24720941854817e-197	5.77668784375247	0.339	0.147	2.77625986560281e-193	5
AC003102.1	1.40654394675829e-195	4.24740481165226	0.296	0.124	6.25068129939386e-192	5
NELL2	2.26626772080487e-194	1.8571983205208	0.251	0.119	1.00712937512569e-190	5
EDARADD	1.20209637571197e-193	4.24791205283045	0.326	0.128	5.34211629366398e-190	5
SNHG22	2.30148268913396e-193	5.96621509263902	0.384	0.131	1.02277890705113e-189	5
CDYL2	3.21257704566486e-193	3.88731920090557	0.393	0.164	1.42766923909346e-189	5
TRMT12	9.00357611735207e-193	3.44128931970017	0.377	0.171	4.00118922655126e-189	5
SLX4	1.86358798013378e-192	2.74647971077143	0.297	0.12	8.28178498371453e-189	5
SCX	2.24087415248586e-192	1.33486471288063	0.27	0.117	9.95844473364715e-189	5
AL135818.1	5.84182869521567e-192	2.33805157732728	0.303	0.145	2.59610867215385e-188	5
SMG6	3.13561520999312e-191	1.16304613907561	0.449	0.18	1.39346739932094e-187	5
COA6-AS1	3.83173677519363e-191	6.6257703550995	0.348	0.113	1.70282382289605e-187	5
TRIM56	8.97178219927532e-191	5.2452741666026	0.398	0.164	3.98706000935795e-187	5
POU5F2	2.2020803569662e-190	3.45537961551465	0.326	0.081	9.78604510635781e-187	5
LINC00987	2.83562671037798e-190	2.66572393300982	0.279	0.101	1.26015251009197e-186	5
NSUN6	3.69326072427953e-190	4.71761864478258	0.479	0.199	1.64128506586983e-186	5
PIK3R3	1.30201619039828e-189	2.2392179510042	0.251	0.155	5.78615995012998e-186	5
AC016405.3	1.67246947291131e-189	3.42002052156182	0.315	0.167	7.43245433761787e-186	5
MT-ND5	2.66784016044026e-188	2.01384061908881	0.721	0.361	1.18558816729965e-184	5
ETFBKMT	3.40763270765703e-188	4.33552620011978	0.322	0.111	1.51435197528278e-184	5
TMEM200A	2.12939573342788e-187	2.21613712297375	0.261	0.155	9.46303463935349e-184	5
NMB	9.19112826046024e-187	0.718815787276036	0.336	0.173	4.08453739894853e-183	5
AC025164.1	1.2111651191748e-186	3.16492118068338	0.374	0.217	5.38241778961283e-183	5
AL137077.2	1.97408155864412e-185	3.26952081365513	0.286	0.097	8.77281844661446e-182	5
NAP1L2	6.82551956830188e-183	4.39956026662636	0.263	0.158	3.03326089615335e-179	5
SCML4	9.56423632461867e-183	5.52114793818733	0.33	0.134	4.25034662266054e-179	5
RORA-AS1	1.18844878759067e-182	3.20343143905645	0.289	0.132	5.28146641205296e-179	5
AL359220.1	6.66235778767073e-182	0.861031010643558	0.323	0.101	2.96075180084087e-178	5
PCSK7	7.09993633561736e-182	4.99586476931948	0.349	0.209	3.15521170754835e-178	5
LINC01089	7.21002793810458e-182	3.51306837771862	0.264	0.109	3.20413641569368e-178	5
UTRN	3.15018022702633e-181	3.59719726783216	0.57	0.305	1.3999400928905e-177	5
DDX60	4.92277589881125e-179	4.16787308987859	0.357	0.169	2.18768160943172e-175	5
AC011498.1	1.96469943737425e-178	2.1491514814416	0.297	0.109	8.73112429969115e-175	5
STARD5	6.27426692669947e-177	3.38800572583254	0.368	0.151	2.78828422222524e-173	5
PCNX4	2.70167397252847e-176	3.5094722014482	0.259	0.139	1.20062391339165e-172	5
AL353759.1	3.38486631306253e-176	4.27485041957893	0.384	0.149	1.50423458952499e-172	5
ATP1A1-AS1	3.2163400705425e-175	3.82542946025377	0.262	0.12	1.42934152734909e-171	5
GPRASP1	3.37524974142645e-175	5.2077749290654	0.307	0.113	1.49996098508991e-171	5
TRGV10	3.63083547962007e-175	2.37495671236623	0.328	0.116	1.61354328714316e-171	5
AL683813.1	3.81948608398299e-175	4.4981241306808	0.317	0.128	1.69737961572204e-171	5
AHCYL2	3.50080078393267e-172	1.66206104098207	0.276	0.123	1.55575586837968e-168	5
AC012181.1	2.39654520819703e-170	2.78387586215218	0.32	0.09	1.06502469052276e-166	5
CHAC1	8.59110296205355e-170	2.39717916439285	0.25	0.111	3.8178861563366e-166	5
MACF1	1.79156141568378e-169	6.49804106301248	0.572	0.297	7.96169893129874e-166	5
SYTL3	4.32068298626927e-169	2.51732755632641	0.292	0.208	1.92011151909806e-165	5
MYBL1	7.77924654436306e-168	1.3071621183422	0.469	0.241	3.45709716431494e-164	5
AHNAK	9.92373690235665e-168	7.28916768501795	0.626	0.317	4.4101086794073e-164	5
C1orf61	2.32409896754424e-167	2.57229226996627	0.266	0.131	1.03282958117666e-163	5
ADAM8	1.01133994921481e-166	3.79972518579183	0.29	0.166	4.49439473431063e-163	5
AC099343.3	1.2492145013344e-166	2.56476638882718	0.306	0.105	5.55150924393008e-163	5
AC007728.2	1.54085723399358e-166	4.79947871286743	0.359	0.125	6.84756954786745e-163	5
COLQ	5.24167892204574e-164	4.42340050240133	0.323	0.111	2.32940211295712e-160	5
PLXDC1	7.57040346279369e-164	4.05254963272519	0.267	0.113	3.36428729886552e-160	5
AC132938.6	1.91091158428521e-162	2.96980087774095	0.258	0.14	8.49209108056349e-159	5
MED1	7.97356855546018e-162	6.53056143706756	0.376	0.198	3.5434538660465e-158	5
CD84	2.34158060741108e-161	3.27871668270071	0.347	0.194	1.04059842193348e-157	5
AC253572.2	2.01295310258912e-160	0.633940828612705	0.461	0.237	8.94556358790604e-157	5
PGAP3	9.00562929068327e-160	1.59320537984325	0.286	0.125	4.00210165677965e-156	5
ZNF594	2.80928955247555e-159	3.96590599047179	0.256	0.111	1.24844827712013e-155	5
AC006064.5	4.041975599265e-159	3.98893484509245	0.284	0.081	1.79625395631336e-155	5
ITGB2-AS1	9.49837211576106e-159	2.88027660971275	0.407	0.16	4.22107656824422e-155	5
OXNAD1	6.70572813430447e-156	4.8678374971443	0.36	0.199	2.98002558288491e-152	5
PGGHG	1.69400848484732e-155	5.90683702592751	0.36	0.142	7.52817370666149e-152	5
RASSF1-AS1	3.59442366119058e-155	2.3615695935514	0.301	0.126	1.5973618750331e-151	5
KDM5D	1.76206214384175e-154	6.72318221413293	0.378	0.118	7.83060416723275e-151	5
HIST1H2AK	2.99770212641463e-154	2.13454310011539	0.336	0.174	1.33217882497866e-150	5
ZNF266	1.05662799011952e-153	3.26830541279604	0.281	0.131	4.69565478809116e-150	5
CCDC88B	4.65781789199679e-153	6.88496682689485	0.406	0.182	2.06993427120337e-149	5
AC034236.2	5.32027694407075e-152	4.91560254084368	0.34	0.139	2.36433107394504e-148	5
IL27RA	8.45321205720969e-152	1.80103867829307	0.299	0.187	3.75660743822399e-148	5
APBA2	9.78492165453064e-151	6.2284397305212	0.293	0.132	4.34841918327342e-147	5
MYO18A	1.2358562031456e-150	1.33082897879961	0.374	0.133	5.49214496677907e-147	5
SYTL2	3.33677571532279e-150	6.74942988889375	0.355	0.183	1.48286312788945e-146	5
AC027279.1	1.63614189015214e-148	3.91154711254987	0.273	0.1	7.27101455983609e-145	5
TBC1D2	7.75566211391817e-148	0.44460128876281	0.289	0.099	3.44661624342523e-144	5
AL451085.1	2.58920184917543e-147	5.15343296361187	0.287	0.095	1.15064130177356e-143	5
NIBAN1	2.05619740198666e-146	5.6015460619585	0.305	0.177	9.1377412544287e-143	5
ZC3H12D	3.76698313901707e-146	3.18350153299633	0.286	0.144	1.67404730697918e-142	5
NANOS1	1.20212347872652e-144	2.29743672424188	0.269	0.092	5.34223673946067e-141	5
AP000873.2	2.73520337973282e-144	2.61250383778438	0.336	0.125	1.21552438195327e-140	5
HSH2D	8.03200623429929e-143	2.38665500481126	0.342	0.159	3.5694235705226e-139	5
LDLR	1.24222911021284e-142	0.578913908164653	0.268	0.151	5.52046616578586e-139	5
HIST3H2BB	3.38713257392113e-142	2.57172778005421	0.316	0.12	1.50524171585055e-138	5
AC007114.2	5.13227999294414e-142	3.05700448805452	0.308	0.132	2.28078522886438e-138	5
ZNF687-AS1	7.03631298430274e-142	3.02077761760819	0.295	0.141	3.12693749022414e-138	5
JAKMIP2	5.13175851805661e-140	2.3803693133134	0.262	0.138	2.28055348542436e-136	5
MDGA1	4.02327267326804e-139	3.3545571250782	0.299	0.099	1.78794237600032e-135	5
ZNF528	2.03319457694073e-137	6.76325264016364	0.275	0.144	9.03551669992458e-134	5
ANKRD36C	6.62036147915031e-137	7.18979893946931	0.458	0.212	2.9420886413344e-133	5
PRR3	1.54397147643136e-136	3.62658541164787	0.358	0.122	6.86140924126096e-133	5
RPP38-DT	1.96811671129718e-136	1.80654524549258	0.257	0.108	8.74631066500465e-133	5
AC011468.5	2.99227469528457e-135	3.24063406123574	0.294	0.136	1.32976687458446e-131	5
HIST1H4D	2.6818744979991e-134	5.08227050204335	0.307	0.141	1.1918250269108e-130	5
CPT1B	8.60579677625404e-134	4.00610086710476	0.332	0.146	3.8244160873673e-130	5
STAT4	1.02178877619467e-133	0.291496083958656	0.365	0.252	4.54082932140912e-130	5
GCNA	1.69605472469136e-133	4.41986396001175	0.27	0.112	7.53726719652838e-130	5
ARAP1	1.34099752234178e-131	2.29561174744354	0.31	0.16	5.95939298928689e-128	5
KAT2B	5.95794475965448e-131	3.56843129905717	0.291	0.155	2.64771065119045e-127	5
FAM131A	6.61748268836339e-131	3.73087650904085	0.286	0.158	2.94080930670869e-127	5
MIATNB	2.00335100804849e-130	3.00954196349765	0.272	0.1	8.90289187976749e-127	5
FRMD4B	2.06357957720672e-129	1.35984371009699	0.255	0.163	9.17054764110665e-126	5
AC099811.1	1.15219081607303e-128	1.92224567625706	0.278	0.17	5.12033598662854e-125	5
SYNE1	2.1245191692296e-128	1.68787031603545	0.453	0.245	9.44136318805635e-125	5
LAX1	3.48161198996233e-128	2.68346072173029	0.255	0.189	1.54722836833926e-124	5
AL360012.1	5.74038097016789e-126	5.77015455245393	0.303	0.125	2.55102530314261e-122	5
AC005306.1	1.08175956336588e-125	4.16376033195529	0.296	0.146	4.80733949959799e-122	5
PDE3B	6.7269852861138e-125	2.22736724500955	0.283	0.16	2.98947226114898e-121	5
GPRIN3	2.28309337510904e-124	2.07546643972604	0.394	0.218	1.01460669589846e-120	5
ZMAT1	1.20904035597987e-123	5.05586348325125	0.256	0.124	5.37297534197452e-120	5
GEMIN7-AS1	1.27705157797096e-123	2.42150385729902	0.251	0.1	5.67521721250294e-120	5
BCL2	2.01343923572636e-123	3.27608898018337	0.33	0.266	8.94772396356793e-120	5
RNF213	1.17458945659801e-122	3.87374308185689	0.635	0.343	5.21987554512156e-119	5
TSPAN32	1.05892906889482e-121	2.9240953747924	0.336	0.118	4.70588078216858e-118	5
HIST1H2AG	2.59602620476118e-121	1.56857085850494	0.324	0.179	1.15367404539587e-117	5
P2RY11	1.69914140076001e-119	6.0458004958598	0.317	0.115	7.55098438497751e-116	5
C10orf95	2.15102170559421e-119	5.04664317021038	0.261	0.153	9.55914045966065e-116	5
HIST1H2BG	4.03698847320518e-119	7.06458181748516	0.392	0.155	1.79403767749238e-115	5
GRAP2	1.0837507834399e-118	5.47916722081513	0.278	0.148	4.8161884816069e-115	5
ANKRD36	7.11720735161024e-118	5.94312912620468	0.403	0.181	3.16288694705559e-114	5
AC012306.2	2.75711895701709e-117	3.18612271123552	0.306	0.161	1.22526366449839e-113	5
PFKFB3	3.05723235205776e-117	4.6762798967412	0.319	0.22	1.35863405725447e-113	5
KIAA0825	3.77508805448618e-116	3.70402032251441	0.27	0.148	1.67764913141366e-112	5
CLIP4	2.32208049953867e-115	4.42778091624137	0.269	0.142	1.03193257399498e-111	5
ARAP2	2.82138924153559e-115	3.0238724000096	0.459	0.287	1.25382537893842e-111	5
MAFA	1.74709819204358e-114	3.29255566269146	0.268	0.132	7.76410436544165e-111	5
ATM	2.24006065830075e-111	1.01671219188988	0.453	0.318	9.95482956548852e-108	5
MED29	8.83674726658129e-111	2.68744098297567	0.315	0.175	3.92705048526873e-107	5
CPLANE1	1.74400034758125e-110	4.80463936379974	0.35	0.168	7.75033754465109e-107	5
INTS6	1.83531401880249e-110	2.08709833562843	0.511	0.286	8.15613549955826e-107	5
IKZF3	3.60503769313991e-110	3.98254170251609	0.36	0.294	1.60207875083138e-106	5
HOXB-AS1	3.64307610069417e-106	2.73160174835449	0.291	0.124	1.61898301914849e-102	5
PRMT5-AS1	6.20929056918796e-106	4.42175331357912	0.259	0.107	2.75940872894713e-102	5
HELB	1.09156735242904e-105	6.3053126229062	0.34	0.158	4.85092531419467e-102	5
TNFRSF25	1.1350359548166e-104	5.02072745624756	0.259	0.205	5.04409978320499e-101	5
CAPRIN2	1.28475995416748e-104	3.35333567536501	0.293	0.123	5.70947323632028e-101	5
AC093495.1	2.64586669092078e-104	3.43251243872111	0.252	0.107	1.17582315744519e-100	5
HIST1H2BE	3.1429648717638e-104	0.743007417370494	0.316	0.126	1.39673358901183e-100	5
VAMP1	1.10405904756348e-102	1.91401192596498	0.261	0.13	4.90643840737212e-99	5
AC091978.1	1.63005812455999e-102	4.03532897921417	0.323	0.189	7.2439783055446e-99	5
PTCH2	1.50284161163625e-101	2.83123025905884	0.297	0.112	6.67862812211149e-98	5
LINC00863	2.69523211170796e-99	3.48487632163315	0.277	0.137	1.19776115044302e-95	5
MLLT11	8.48347400416634e-99	4.07330179927179	0.278	0.143	3.77005584745152e-95	5
INPP4B	3.68637374917075e-98	2.36093194044333	0.298	0.217	1.63822449413148e-94	5
AC019129.2	5.49024372267642e-97	2.95835723745137	0.283	0.161	2.4398643103574e-93	5
NLRC3	5.37404366904502e-96	3.26716009999449	0.259	0.13	2.38822500652361e-92	5
SLC7A5	1.37824886670756e-95	3.52978873009078	0.275	0.219	6.12493796364842e-92	5
AC087239.1	5.15739321424724e-95	0.752673672224303	0.302	0.187	2.29194554441147e-91	5
LCP2	7.50717601948797e-93	1.22631238841047	0.366	0.295	3.33618902306046e-89	5
CSKMT	1.01057476616106e-92	5.85130708692629	0.376	0.215	4.49099426081977e-89	5
NPIPB4	4.6349917372448e-92	8.39324436453724	0.31	0.114	2.05979032803159e-88	5
Z93241.1	2.79293539213956e-91	3.30705131745666	0.318	0.2	1.24118048826682e-87	5
TNRC6C-AS1	1.29056822380119e-89	4.0520914264386	0.314	0.115	5.73528518657251e-86	5
AC024257.3	9.23766479107866e-88	2.81143217003421	0.265	0.13	4.10521823315536e-84	5
BMP1	1.95681810023236e-87	1.43361411904776	0.259	0.109	8.69609963743262e-84	5
ITGAL	3.23476453610432e-87	5.43739391363014	0.361	0.306	1.43752935984476e-83	5
TTN	4.61779254943314e-87	4.02213141634751	0.305	0.136	2.05214700896809e-83	5
BX284668.6	1.05659370850877e-85	5.1100949704015	0.262	0.131	4.69550244061296e-82	5
AKNA	1.20048875792334e-85	4.48748051432656	0.371	0.297	5.33497204021133e-82	5
FOSL2	1.98308293362054e-85	10.365186918717	0.267	0.262	8.81282055700969e-82	5
PRKCH	4.8461616802771e-85	3.53368626076925	0.332	0.285	2.15363425071515e-81	5
APOLD1	1.09342825970628e-82	1.00336107951389	0.281	0.163	4.85919518613472e-79	5
AL645728.1	1.36832599436191e-82	3.67712211032484	0.3	0.124	6.08084071894432e-79	5
HIST1H4B	1.7825225282831e-81	1.69755561508809	0.267	0.185	7.92153011569008e-78	5
PARP14	6.26543572086758e-78	2.58311012551229	0.273	0.284	2.78435963435355e-74	5
AL021155.5	6.28542033158271e-78	4.02049632425788	0.403	0.247	2.79324079535535e-74	5
UBA7	6.14285944575528e-76	4.78311231672348	0.257	0.118	2.72988673769365e-72	5
AL627171.2	2.85999046690933e-74	3.4989267850148	0.397	0.274	1.27097976349451e-70	5
PPP1R10	1.35978980644561e-71	5.07074857592507	0.51	0.351	6.0429058998443e-68	5
JUN	5.6842689846735e-69	2.76723905376234	0.513	0.339	2.5260891367889e-65	5
AC004951.1	9.14987786832594e-69	5.33155749398332	0.262	0.143	4.06620572468405e-65	5
CLEC2D	1.47374356900363e-68	3.73823096833708	0.367	0.312	6.54931642065213e-65	5
SFI1	4.2939061050221e-68	5.27606644597193	0.261	0.147	1.90821187307182e-64	5
SPOCK2	3.25975826480669e-67	1.21471352054216	0.257	0.31	1.44863657288009e-63	5
SAMD3	4.09370364937741e-65	3.10458410816952	0.264	0.296	1.81924190178332e-61	5
RNF125	5.77880017646593e-64	0.877374816514962	0.258	0.248	2.56809879842146e-60	5
AL499604.1	5.85770761632458e-64	2.45378907987997	0.408	0.309	2.60316526469464e-60	5
TNF	1.07368826447087e-63	1.12270602968803	0.301	0.265	4.77147064730853e-60	5
NPIPB5	6.93383049323404e-62	10.3012223749332	0.307	0.159	3.08139427119321e-58	5
RIPOR2	1.11581752934955e-61	2.3292271642233	0.277	0.284	4.95869310042941e-58	5
HIST4H4	3.28733094429265e-61	7.45433120332596	0.302	0.152	1.46088987164365e-57	5
SLFN5	8.84565308703475e-61	3.4863254950619	0.336	0.306	3.93100823187824e-57	5
ZAP70	2.39538694784589e-60	6.4671648053742	0.362	0.211	1.06450995962271e-56	5
EXT1	5.97340080615573e-60	2.16142222151652	0.253	0.196	2.65457931825561e-56	5
SAMD9	8.29191299544225e-60	1.20465939460496	0.231	0.254	3.68492613517454e-56	5
AC007952.4	1.3417459093421e-59	1.65852555379758	0.421	0.307	5.9627188211163e-56	5
HIST1H2AH	2.13920422428807e-54	2.84846250799623	0.251	0.15	9.5066235727362e-51	5
H1FX	6.93573275648258e-52	4.50632331557539	0.249	0.316	3.08223963698086e-48	5
TSPYL2	2.4604305498401e-51	6.29120908829517	0.366	0.329	1.09341533634894e-47	5
NLRC5	5.56004054675182e-51	3.94739099346835	0.307	0.191	2.47088201897651e-47	5
BCL11B	8.28209421088688e-50	3.87781	0.406	0.346	3.68056266731813e-46	5
ADRB2	2.88019000213713e-48	5.40506723214046	0.289	0.175	1.27995643694974e-44	5
AC004687.1	4.20044480239762e-47	4.99802362902412	0.278	0.188	1.8666776701855e-43	5
TIGIT	6.89494221765578e-45	1.65472102259525	0.137	0.253	3.06411232152623e-41	5
NMRK1	1.21040804992285e-42	6.18245604981609	0.273	0.224	5.37905337385714e-39	5
RANBP2	4.6923658650508e-42	3.57396667331701	0.268	0.32	2.08528739042858e-38	5
AC091271.1	1.96588780548922e-41	3.72569231703562	0.285	0.228	8.73640540759411e-38	5
WDR74	2.74495121731724e-38	3.66883415566634	0.31	0.306	1.21985632097578e-34	5
RORA	1.23317182776565e-37	3.62471973956995	0.288	0.343	5.48021560259054e-34	5
SPN	1.56751626023894e-37	2.67331738152915	0.327	0.241	6.96604226050186e-34	5
SRSF7	1.22625668664921e-36	4.25274295008161	0.459	0.332	5.44948471546908e-33	5
AC020916.1	1.48029548194356e-36	4.06276240622639	0.414	0.318	6.5784331217572e-33	5
RHOH	8.39547648307156e-36	2.02829130173889	0.187	0.313	3.730949749077e-32	5
PTPN7	2.3075874603871e-34	3.25541757866256	0.291	0.277	1.02549186739603e-30	5
PYHIN1	8.55659809470872e-34	2.00847	0.201	0.269	3.80255219328856e-30	5
LYST	6.23609527283681e-30	2.40492433315093	0.26	0.299	2.77132073924868e-26	5
PTGER4	6.45710767710656e-30	1.96706366133788	0.236	0.301	2.86953865170615e-26	5
YME1L1	1.75156195741015e-29	1.89411744712991	0.429	0.354	7.78394133873069e-26	5
GOLGA8B	1.88583800147217e-28	5.57851509420773	0.255	0.179	8.38066407854233e-25	5
PTPRC	6.12921931405544e-24	1.8263034922286	0.488	0.383	2.72382506316624e-20	5
ITGA4	1.79927355181021e-22	1.89533598401563	0.252	0.336	7.99597166424456e-19	5
ARHGAP30	6.21909673726757e-21	3.95670912862723	0.278	0.264	2.76376659004171e-17	5
RUNX3	9.90056871114263e-21	3.3504826655985	0.307	0.353	4.39981273523179e-17	5
NSMCE3	5.83653597617374e-19	6.89266895694788	0.12	0.296	2.59375658781161e-15	5
TUBB4B	1.86424734693007e-18	0.397288846009129	0.286	0.372	8.28471520975722e-15	5
BHLHE40	1.00827300432766e-16	1.15216100519253	0.164	0.271	4.48076523123214e-13	5
MATK	1.60654192491731e-16	2.50162316848072	0.164	0.272	7.13947231433254e-13	5
RNF19A	2.23963909940947e-16	1.34755152765512	0.283	0.311	9.9529561577757e-13	5
PSTPIP1	1.04280077014991e-15	3.70611879316965	0.188	0.262	4.6342066225462e-12	5
TRAF3IP3	2.84423054318061e-15	4.01949861148886	0.235	0.321	1.26397605338946e-11	5
RASAL3	8.43720028937621e-13	4.05514743212242	0.214	0.26	3.74949180859879e-09	5
IFRD1	4.97409281208562e-12	0.359052989227153	0.289	0.352	2.21048684569085e-08	5
SMAD7	7.43111566469165e-12	3.45807525386092	0.229	0.272	3.30238780138897e-08	5
FNBP1	1.60678570843192e-11	1.43393623873594	0.336	0.374	7.14055568827146e-08	5
H2AFX	4.25295048634627e-11	2.48958206079132	0.192	0.312	1.89001119613228e-07	5
LINC-PINT	2.37285651827894e-08	0.457976954156432	0.305	0.349	0.000105449743672316	5
PTPN22	4.39956528713445e-08	5.08919863896228	0.251	0.334	0.000195516681360255	5
CEMIP2	1.190634426103e-07	1.58130993505801	0.217	0.297	0.000529117938960175	5
BIN2	7.14651663480409e-07	3.96582399973425	0.155	0.332	0.00317591199250694	5
STK17B	8.36789287017347e-07	0.302889494391495	0.331	0.382	0.00371869159150509	5
TGFB1	9.35186388520316e-05	5.58432785630432	0.299	0.373	0.415596831058429	5
LCK	0.000101546599960634	1.19798789947533	0.201	0.37	0.451273090225058	5
TNFRSF1B	0.000357400876484095	1.50603385613288	0.129	0.292	1	5
CLEC9A	0	16.5257191815041	0.63	0.006	0	6
C1orf54	0	13.7598025765465	0.616	0.027	0	6
SHTN1	0	12.7031591404908	0.676	0.065	0	6
CD1C	0	12.4481249437626	0.526	0.009	0	6
HLA-DMA	0	11.9394154759006	0.773	0.193	0	6
RAB32	0	11.8085120482627	0.722	0.101	0	6
FOLR2	0	10.5642349897578	0.601	0.02	0	6
C1QB	0	10.3044144473083	0.639	0.024	0	6
C1QC	0	10.2796426399248	0.65	0.022	0	6
HLA-DRB5	0	9.15315362487395	0.807	0.166	0	6
HLA-DQB1	0	9.04207	0.824	0.204	0	6
HLA-DPB1	0	9.02147976616124	0.846	0.206	0	6
HLA-DPA1	0	8.76443526834989	0.845	0.188	0	6
VSIG4	0	8.74800746091942	0.593	0.009	0	6
HLA-DQA1	0	8.59742890776063	0.811	0.177	0	6
HLA-DRB1	0	8.43639203808385	0.843	0.217	0	6
C1QA	0	8.16615843760063	0.648	0.039	0	6
LY86	0	8.12111331411179	0.677	0.04	0	6
RNASET2	0	7.78301943702368	0.804	0.334	0	6
CPVL	0	7.72504668875099	0.765	0.062	0	6
IFNGR2	0	7.01082012691875	0.646	0.114	0	6
CD74	0	6.97946531241113	0.856	0.191	0	6
ADAP2	0	6.78959039450049	0.638	0.031	0	6
C1orf162	0	6.26764743157372	0.747	0.114	0	6
CST3	0	5.9635215020471	0.84	0.138	0	6
HLA-DRA	0	5.74583195352985	0.867	0.141	0	6
TGFBI	0	5.73239570993123	0.69	0.117	0	6
FPR3	0	5.65353728307563	0.656	0.02	0	6
NPC2	0	5.45406321122447	0.735	0.194	0	6
CD68	0	5.42152505932247	0.678	0.07	0	6
FCGRT	0	5.29365784933093	0.77	0.171	0	6
GRN	0	5.13097039044933	0.727	0.15	0	6
CTSH	0	4.90976963472669	0.706	0.181	0	6
IL18	0	4.69208581298759	0.643	0.114	0	6
FGL2	0	4.65008308520348	0.706	0.119	0	6
MARCKS	0	4.50356287752296	0.693	0.144	0	6
MS4A7	0	4.18391225271051	0.656	0.038	0	6
FTL	0	4.09346147188091	0.802	0.184	0	6
LGALS2	0	4.06274977685458	0.543	0.046	0	6
MAFB	0	3.84619991884071	0.659	0.098	0	6
MS4A6A	0	3.76853101357054	0.64	0.067	0	6
FCGR2A	0	3.70837487532872	0.641	0.048	0	6
CLEC7A	0	3.69474572879039	0.653	0.055	0	6
AC020656.1	0	3.59617445885115	0.648	0.06	0	6
LYZ	0	3.38269313750523	0.875	0.095	0	6
IGSF6	0	3.3399586781743	0.642	0.055	0	6
CSF1R	0	3.20776101606523	0.648	0.047	0	6
BASP1	0	3.13653694019574	0.663	0.054	0	6
CALHM6	0	2.95142267206286	0.734	0.062	0	6
AIF1	0	2.82941967502613	0.806	0.077	0	6
KLF4	0	2.75326341994648	0.737	0.108	0	6
CIITA	0	2.65333062084112	0.622	0.074	0	6
SPI1	0	2.25097123350221	0.751	0.052	0	6
CD86	0	2.17132695628564	0.644	0.049	0	6
FCGR2B	0	1.89280695702901	0.627	0.054	0	6
IFI30	0	1.85261299934648	0.741	0.11	0	6
CD302	0	1.80563370563459	0.599	0.07	0	6
TYMP	0	1.15433421871712	0.72	0.246	0	6
TYROBP	0	0.91843003360945	0.727	0.178	0	6
TNFAIP2	0	0.908854066561181	0.624	0.068	0	6
GSN	0	0.877710477261111	0.667	0.085	0	6
FTH1	0	0.870222432577322	0.829	0.268	0	6
MNDA	0	0.686518871722722	0.686	0.065	0	6
PSAP	5.53729813061756e-307	0.746483740863489	0.677	0.205	2.46077528924644e-303	6
LGMN	1.79144212568873e-306	2.82150980627305	0.606	0.062	7.96116880656072e-303	6
CTSZ	6.1401324451867e-303	11.1386266713032	0.668	0.194	2.72867485864097e-299	6
LTC4S	8.89146441687732e-303	2.08909239325544	0.645	0.099	3.95136678686028e-299	6
OGFRL1	3.57647446674741e-302	7.5381932169521	0.673	0.102	1.58938525302255e-298	6
KCTD12	5.38772371842324e-302	1.14176825209205	0.585	0.054	2.39430442046729e-298	6
CD14	1.93183656790382e-301	3.36539965010369	0.6	0.064	8.58508170776457e-298	6
TFEC	1.23014903233996e-298	4.39269774039036	0.518	0.025	5.46678229971879e-295	6
HLA-DMB	2.44886164198844e-298	3.83495442431439	0.569	0.07	1.08827411369966e-294	6
PTAFR	3.54273156027636e-293	1.27427047626752	0.584	0.027	1.57438990538681e-289	6
CTSB	4.28325127560473e-289	4.72683049984606	0.655	0.176	1.90347686687874e-285	6
SLC8A1	3.97921641936434e-288	0.939646731889622	0.623	0.057	1.76836377676551e-284	6
CD163	1.7787284037871e-286	5.89387997129095	0.57	0.027	7.90466902642986e-283	6
PLEKHO1	3.76832940005553e-286	0.612572492770692	0.615	0.193	1.67464558538468e-282	6
CREG1	4.99455250133181e-286	11.902651835209	0.585	0.112	2.21957913159186e-282	6
GPR34	2.34197411071934e-285	9.74790240932759	0.559	0.019	1.04077329480367e-281	6
LY96	2.97074334861168e-285	2.36940025061378	0.615	0.072	1.32019834412303e-281	6
LMO2	7.89820626441106e-278	1.62045794053287	0.587	0.071	3.50996286390427e-274	6
FCER1G	7.932235108682e-275	0.806252928762412	0.624	0.129	3.52508528229828e-271	6
SGK1	8.00231489187941e-275	4.89535956762476	0.665	0.186	3.55622873795121e-271	6
TNFSF13B	1.24802497096849e-274	1.83174761188927	0.627	0.093	5.54622297098399e-271	6
MSR1	1.34872911843848e-273	8.23335087294804	0.52	0.013	5.9937522023406e-270	6
AXL	3.02512602010234e-271	7.67000205728264	0.58	0.017	1.34436600333348e-267	6
PKIB	8.98649358056414e-269	6.13867134074572	0.543	0.024	3.9935977472027e-265	6
ADAM28	3.11973503121433e-266	3.42853260461157	0.583	0.071	1.38641024787165e-262	6
SIGLEC1	4.19009092961323e-258	5.96748839189255	0.571	0.032	1.86207640912012e-254	6
CCDC88A	8.85026516698658e-250	4.58196910509351	0.6	0.111	3.93305784020883e-246	6
DAB2	1.25245694232838e-244	1.42749670795424	0.54	0.064	5.56591865170733e-241	6
ANXA5	6.36070884384892e-243	1.56902620442365	0.673	0.299	2.82669901020646e-239	6
AC092809.2	7.28732230659063e-241	10.2887445138334	0.535	0.011	3.23848603304887e-237	6
P2RY13	9.34829730215962e-241	4.64841475251907	0.507	0.025	4.15438332107973e-237	6
NCKAP5	9.97076235010577e-241	2.79260974817384	0.509	0.015	4.431006788387e-237	6
MPEG1	3.86923278747975e-237	3.96296787210894	0.568	0.054	1.719487050756e-233	6
SLCO2B1	2.36040928398678e-233	6.46897818500235	0.577	0.052	1.04896588580373e-229	6
PLXDC2	3.12914946738272e-230	3.28965107172775	0.477	0.05	1.39059402330488e-226	6
HCAR3	3.54145167839331e-229	1.5583765870994	0.531	0.048	1.57382112587799e-225	6
TREM2	8.38693299689494e-226	12.6777417108232	0.531	0.009	3.72715302382011e-222	6
KCNMA1	1.1041995756781e-223	4.87861393901371	0.548	0.026	4.9070629143135e-220	6
SCIMP	5.4501303804082e-222	0.658149447373244	0.541	0.04	2.4220379410534e-218	6
FCGR1B	4.39969815424332e-219	3.21150134864323	0.494	0.019	1.95522585974573e-215	6
LRP1	1.4734334036879e-215	2.92856626661541	0.543	0.082	6.54793804598901e-212	6
CXorf21	2.81595728327573e-215	3.06262681105025	0.516	0.05	1.25141141668774e-211	6
DHRS9	7.46746757647516e-215	6.20412047919749	0.542	0.013	3.31854259098556e-211	6
CLEC4A	1.36024765666236e-213	4.51313226375264	0.54	0.029	6.04494058620752e-210	6
FCGBP	1.33414851213457e-212	6.70794638130733	0.531	0.059	5.92895598792603e-209	6
ITGAX	1.31069294785105e-211	2.18834343341506	0.477	0.069	5.82471946025005e-208	6
TENT5A	1.21718523006258e-210	1.06345902967892	0.556	0.16	5.40917116239809e-207	6
CBFA2T3	3.93571043122499e-210	1.41777642091292	0.491	0.043	1.74902971563639e-206	6
HAVCR2	5.22525857122485e-209	3.91445796994906	0.566	0.105	2.32210490905232e-205	6
RNASE6	1.57462871664282e-207	1.15129205113837	0.501	0.037	6.99765001676069e-204	6
GAS7	3.46119401365048e-203	2.04345651844158	0.491	0.048	1.53815461966628e-199	6
OTUD1	4.1880804965142e-202	5.31548632647118	0.577	0.119	1.86118297265091e-198	6
AP1S2	4.29763946690981e-202	4.14564181606415	0.566	0.153	1.90987097909472e-198	6
ADA2	5.49620537515421e-201	4.94011296941976	0.526	0.115	2.44251366871853e-197	6
ATOX1	3.90129787187157e-200	3.37131440736002	0.601	0.245	1.73373677425972e-196	6
RCN3	1.79735870817528e-199	1.1715125135565	0.551	0.08	7.98746209913096e-196	6
RAB31	2.02741304959928e-196	4.76178429803167	0.473	0.039	9.00982359241919e-193	6
AC112236.2	4.35827299807612e-196	2.55725506008718	0.457	0.056	1.93681652034503e-192	6
BLVRB	1.43047812482928e-193	0.947729373394951	0.595	0.212	6.35704478674133e-190	6
C3AR1	2.47755367339366e-193	10.0216990113868	0.536	0.081	1.10102485245614e-189	6
EPB41L2	4.2120006222896e-193	0.458082552750099	0.63	0.167	1.8718130765455e-189	6
CTSL	2.45549891458664e-187	0.433559817135489	0.508	0.09	1.0912237176423e-183	6
LGALS1	1.87653619121001e-185	3.7379823803519	0.655	0.273	8.3393268337373e-182	6
ATP2B1-AS1	5.71849353132217e-181	1.95875018836927	0.527	0.198	2.54129852531957e-177	6
JAML	1.07981376692372e-180	4.52069425251239	0.497	0.17	4.798692380209e-177	6
PHLDA2	2.96959159343712e-176	1.75318252198316	0.553	0.146	1.31968650412346e-172	6
DST	5.92606291819703e-175	0.429172709207805	0.601	0.148	2.63354236084676e-171	6
RGS18	9.57202086743154e-174	3.10988064681688	0.523	0.05	4.25380607348658e-170	6
LPAR6	2.4625861976272e-173	0.94460210030471	0.448	0.09	1.09437330622553e-169	6
SLC43A2	2.85692559724449e-173	1.76644443658641	0.498	0.071	1.26961773541545e-169	6
CXCL12	1.46842621666816e-170	1.39742294370379	0.481	0.031	6.52568610687332e-167	6
ID3	4.9671106540871e-169	1.88269013590438	0.568	0.174	2.20738397467631e-165	6
SDSL	6.34953523333014e-169	2.29349920072296	0.49	0.06	2.82173345769191e-165	6
CXCL10	7.39019948370437e-169	2.50325887474562	0.51	0.087	3.28420465055822e-165	6
GPBAR1	5.34570194345526e-168	1.44320359973689	0.487	0.042	2.37562994367152e-164	6
CEBPD	6.02235721476347e-166	3.3141956410526	0.52	0.222	2.67633554624089e-162	6
FCGR3A	6.31756863011947e-163	1.97088052114581	0.544	0.118	2.80752749922509e-159	6
SNX3	4.7613939739301e-160	13.9841089631266	0.606	0.332	2.11596348201453e-156	6
FRMD4B	1.00923741431959e-157	3.9268239224016	0.565	0.143	4.48505106923628e-154	6
ASAH1	2.15607082047599e-157	1.11520277704646	0.544	0.19	9.58157872619528e-154	6
VENTX	3.91301330234203e-156	1.52579153210899	0.44	0.034	1.7389431115608e-152	6
CTTNBP2	4.72049236409321e-156	0.334208416565136	0.339	0.048	2.09778680660302e-152	6
SLC1A3	7.08689236740011e-155	3.21746145922443	0.483	0.04	3.14941496807261e-151	6
CREB5	3.95601460015139e-153	2.9363399167938	0.412	0.033	1.75805288830728e-149	6
LIPA	2.94543936943072e-150	10.4508294864599	0.54	0.108	1.30895325577501e-146	6
CAPG	9.35356822127548e-150	1.76061040914116	0.552	0.216	4.15672571753482e-146	6
TKT	1.99214559211586e-149	2.29797210873115	0.613	0.263	8.85309501136289e-146	6
LINC02285	6.55359352517307e-146	2.05574837194457	0.431	0.012	2.91241696258691e-142	6
CPM	3.5212055260855e-144	2.55601361897019	0.503	0.066	1.5648237357924e-140	6
HES1	3.35183125908253e-143	0.559594091006829	0.481	0.125	1.48955381153628e-139	6
AC110995.1	4.32351181644192e-143	7.64841984232705	0.432	0.01	1.92136865122679e-139	6
LAPTM5	4.83734721131455e-142	0.701873	0.624	0.35	2.14971710070819e-138	6
ARHGEF40	8.60998321248118e-142	0.926922073771571	0.306	0.06	3.82627653962664e-138	6
DUSP6	5.37121598474588e-141	1.93886301671366	0.46	0.13	2.38696838362107e-137	6
AC080013.5	7.96848755357649e-141	3.16684240380766	0.472	0.119	3.54119586880939e-137	6
ABCA1	2.99208210268218e-140	3.56507593462825	0.512	0.073	1.32968128643196e-136	6
RILP	9.28734475809879e-139	3.15744294304945	0.515	0.114	4.1272960104991e-135	6
EBI3	2.76477148095008e-138	3.54212500992274	0.453	0.042	1.22866444613422e-134	6
SLC40A1	4.54194588812574e-138	4.0213889990595	0.443	0.056	2.01844075268308e-134	6
RNF130	6.00315267316153e-137	5.4666846107284	0.526	0.138	2.66780104795299e-133	6
CLEC10A	1.02429038252486e-136	6.80338964201734	0.447	0.013	4.55194645994049e-133	6
HLX	1.74994583663324e-136	0.999962993711206	0.462	0.034	7.77675929799812e-133	6
FCGR1A	2.01979959288958e-136	3.08915126265318	0.482	0.025	8.9759893908013e-133	6
HSPA1A	2.10023899199169e-136	1.16789364994598	0.537	0.257	9.33346208041109e-133	6
PHACTR1	2.11982119144816e-136	2.40212436841321	0.482	0.058	9.42048537479562e-133	6
MS4A14	5.72719317247395e-136	0.606639088183275	0.419	0.023	2.54516464584743e-132	6
CD83	6.74534919865969e-134	3.17129198591582	0.485	0.236	2.99763318388437e-130	6
CLEC5A	1.98511625652509e-131	6.29511347559711	0.443	0.035	8.8218566439975e-128	6
TLR10	2.41375796800434e-131	3.7917571671817	0.415	0.03	1.07267404098113e-127	6
IRF8	2.97767875125571e-131	2.76771336110727	0.411	0.126	1.32328043705804e-127	6
HPGDS	7.54503890726665e-130	3.39394344490577	0.414	0.014	3.3530152903893e-126	6
IL1RN	2.01908950831058e-129	0.767635236885987	0.409	0.049	8.9728337749322e-126	6
SLC15A3	9.38245459314446e-129	6.38545292323747	0.453	0.037	4.1695628211934e-125	6
CD63	2.96321103994046e-127	5.68846705124714	0.605	0.355	1.31685098614954e-123	6
EIF4E	2.51812405295218e-126	1.65765385684363	0.525	0.193	1.11905432913195e-122	6
RGS2	6.12213455814067e-126	2.25753229609253	0.494	0.279	2.72067659763771e-122	6
RASSF4	1.68796487230566e-125	4.64706287421618	0.399	0.076	7.50131589252636e-122	6
AC124798.2	1.08416066153092e-124	0.568720483898513	0.378	0.037	4.8180099798434e-121	6
SCIN	3.4081373922216e-124	2.29901211921964	0.395	0.052	1.51457625710328e-120	6
IER3	2.94704856209286e-122	2.81136252475904	0.49	0.254	1.30966838099407e-118	6
TSPAN4	3.44241229350461e-122	3.04307359377721	0.462	0.064	1.52980802323345e-118	6
ADAMTS14	4.02868466028347e-122	2.88356822007639	0.4	0.026	1.79034746302997e-118	6
RUFY4	1.36217138044716e-121	2.06956556576983	0.427	0.051	6.05348961470718e-118	6
AL049840.4	3.00933161553261e-120	0.258272799667985	0.425	0.087	1.33734696994269e-116	6
MYCL	5.44949835806797e-120	4.8511069215102	0.455	0.046	2.42175707032541e-116	6
CXCL8	8.9464433054839e-119	0.886138749158494	0.44	0.088	3.97579940495705e-115	6
ADM	4.12374233802651e-118	0.999989339624554	0.329	0.088	1.83259109501898e-114	6
FSCN1	9.36629024957561e-117	0.941406519591879	0.435	0.085	4.1623793869114e-113	6
FCER1A	2.88188715106076e-115	5.02733113133157	0.366	0.011	1.2807106499314e-111	6
SPIC	1.24524961169652e-114	5.30082922342271	0.537	0.062	5.53388927437934e-111	6
ITGAM	4.31529160313904e-114	1.62617821901084	0.416	0.085	1.91771558843499e-110	6
LILRB4	8.38221769494117e-113	2.70501353798469	0.447	0.025	3.72505754363185e-109	6
HGF	9.95017964094955e-113	2.13032090711149	0.406	0.053	4.42185983243798e-109	6
PMP22	1.69779109354474e-111	0.736076990862246	0.465	0.087	7.54498361971282e-108	6
APOE	8.28608826498479e-111	0.84446488998325	0.479	0.079	3.68233762495924e-107	6
FAM20A	1.24522810171679e-110	1.39555922373468	0.357	0.017	5.53379368402941e-107	6
MCOLN1	2.93644359553648e-109	9.73773645021668	0.479	0.117	1.30495553385641e-105	6
SAMHD1	2.94202521263544e-109	4.03747612532336	0.505	0.291	1.30743600449519e-105	6
PLA2G7	1.86881827572329e-108	4.12612524902404	0.425	0.018	8.30502841731429e-105	6
RAB7B	7.53094834203154e-108	6.26749189986488	0.368	0.021	3.34675344319882e-104	6
MCEMP1	2.54128504001374e-107	1.04365341864745	0.293	0.024	1.12934707178211e-103	6
BATF3	2.87996394252685e-106	11.1503925475986	0.408	0.033	1.27985597605893e-102	6
PLAU	5.73780129302894e-106	3.31035692757943	0.486	0.038	2.54987889462206e-102	6
AC015917.2	2.6694832891596e-105	0.957923492598667	0.434	0.055	1.18631837370253e-101	6
SPP1	7.68266950227816e-105	1.46365639401624	0.39	0.037	3.41417832681242e-101	6
WDFY4	1.09575812275279e-104	6.75762255256408	0.395	0.031	4.86954909751339e-101	6
F13A1	1.48112560036213e-104	6.51301474187866	0.417	0.027	6.58212216800932e-101	6
AC012368.1	7.57708783076447e-103	1.42085218896398	0.339	0.047	3.36725783199173e-99	6
CCL3	2.96367917457275e-102	1.08624900951633	0.461	0.185	1.31705902518013e-98	6
PYGL	9.55303359808946e-99	3.85950614490927	0.39	0.059	4.24536813099095e-95	6
LINC01852	1.28010965198478e-97	3.0182089078649	0.365	0.029	5.68880729342034e-94	6
MARCO	2.05932785971955e-97	2.4990251251543	0.386	0.025	9.15165300859366e-94	6
CD40	3.23890255074554e-96	3.95465006057125	0.423	0.063	1.43936829355132e-92	6
LILRB5	1.53739883726498e-93	4.95555962392474	0.391	0.016	6.83220043280555e-90	6
AC010173.1	2.24919092465225e-93	2.58242071689447	0.41	0.036	9.99540446915462e-90	6
ARAP1	1.11897226224789e-92	2.30742318422849	0.483	0.15	4.97271273342962e-89	6
CFP	8.50971811982772e-92	2.10781805696566	0.451	0.065	3.78171873245144e-88	6
IFI6	2.26447487219461e-91	0.558535592215394	0.506	0.24	1.00633263320329e-87	6
RRAD	5.67590814149861e-89	1.11707105912186	0.439	0.126	2.52237357808198e-85	6
TET2	7.70769395925415e-89	1.45337840086489	0.352	0.135	3.42529919549254e-85	6
AC020655.1	2.16400455400761e-88	2.26655199305785	0.387	0.036	9.61683623800981e-85	6
NEFH	3.6671114120122e-88	0.887095555260904	0.389	0.047	1.62966431149822e-84	6
SIRPB2	4.165936681526e-88	2.59661262246665	0.321	0.017	1.85134226127015e-84	6
DSE	5.11334416813662e-88	6.93156189401095	0.455	0.121	2.27237014831991e-84	6
ATP8B4	1.806171269711e-87	3.07140642884686	0.49	0.064	8.02662512259568e-84	6
CXCL2	2.56714902050006e-87	2.83294644905594	0.383	0.072	1.14084102471023e-83	6
PAXBP1-AS1	2.76393217166555e-86	2.62170945422802	0.332	0.144	1.22829145708817e-82	6
GPR183	5.66312598091722e-86	2.78019391256155	0.367	0.15	2.51669318591961e-82	6
HBEGF	8.71432502709536e-86	0.805043405732791	0.381	0.083	3.87264604204118e-82	6
CTSD	4.54122205982592e-85	2.60266843181751	0.521	0.307	2.01811908338664e-81	6
BASP1-AS1	1.08632603681331e-84	2.96345229823565	0.342	0.02	4.82763290759833e-81	6
SEPTIN7-AS1	7.48782330001908e-83	1.67541769472452	0.348	0.043	3.32758867452848e-79	6
AFF3	1.08261529549675e-82	2.36434155353769	0.359	0.051	4.81114237318755e-79	6
PIK3R6	1.39329481229058e-82	2.35882875047126	0.442	0.119	6.19180214581934e-79	6
EVI2A	2.06167999451167e-82	1.8434267425866	0.335	0.203	9.16210589560985e-79	6
IFI44L	2.42888809596557e-81	0.637018052857057	0.431	0.13	1.0793978698471e-77	6
AL355881.1	1.23625151108192e-79	4.68638479612625	0.38	0.03	5.49390171524804e-76	6
IDO1	1.56373616992578e-78	5.83308065951313	0.298	0.074	6.94924353915016e-75	6
ITGB2-AS1	2.52416787955512e-77	0.810808323431985	0.308	0.169	1.12174020567429e-73	6
RYR1	8.23549979347659e-77	2.17870279372909	0.435	0.117	3.659856108221e-73	6
LAIR1	2.11371366456652e-76	3.24401426689957	0.307	0.112	9.39334352533362e-73	6
LAPTM4A-DT	4.92477826369288e-76	0.613584865495341	0.365	0.016	2.18857146038512e-72	6
IFIT3	9.27559013037176e-76	1.88091850937451	0.418	0.123	4.12207225393721e-72	6
P2RY14	1.24720319254358e-75	0.811610988308139	0.312	0.075	5.54257098766368e-72	6
SELENOP	1.86867042082405e-74	1.67737836874053	0.389	0.082	8.30437135014206e-71	6
CT70	1.93089533331045e-74	2.41911641370512	0.332	0.091	8.58089886123163e-71	6
AL109947.1	3.45683980280071e-74	4.2768323186886	0.277	0.024	1.53621960836464e-70	6
GAPT	2.03623649358477e-73	3.04729809620261	0.377	0.039	9.0490349774907e-70	6
ARHGAP6	2.50941457871709e-73	1.45843500053581	0.36	0.071	1.11518383878188e-69	6
AL158211.3	3.20727327198994e-73	1.24128550016103	0.323	0.032	1.42531224207233e-69	6
HK2	6.62683046382873e-73	2.13429505405056	0.449	0.118	2.94496345812549e-69	6
CXCL3	7.7981325181892e-73	0.282606971890424	0.333	0.093	3.46549009108328e-69	6
AC010883.2	3.41679439998865e-72	1.78865625102753	0.339	0.078	1.51842343135496e-68	6
DOCK4	5.07996031094837e-72	1.61295546769562	0.384	0.041	2.25753436218546e-68	6
HMOX1	1.79748125728731e-71	3.56522312864356	0.424	0.075	7.98800670738482e-68	6
SNCA	2.5392902193419e-71	0.717297232046691	0.431	0.082	1.12846057347554e-67	6
CAMTA1-DT	2.96495856073062e-71	1.44086327920808	0.298	0.03	1.31762758438869e-67	6
AC134682.1	6.11008033308309e-71	0.341542821483856	0.34	0.045	2.71531970002213e-67	6
ENHO	1.09206685547559e-70	5.06698094243173	0.39	0.062	4.85314510573351e-67	6
KLHDC8B	1.31854317863742e-70	3.25513369612186	0.401	0.082	5.85960588586468e-67	6
MSLN	4.1885981896274e-70	2.39897197462771	0.336	0.046	1.86141303547042e-66	6
RASGEF1B	1.06213532607316e-69	3.40420524499345	0.437	0.185	4.7201293890691e-66	6
AL391422.4	1.6606072339932e-69	2.13007260507486	0.348	0.012	7.37973854786578e-66	6
MPP1	3.05560682110581e-68	4.54161965597722	0.435	0.118	1.35791167129942e-64	6
ZFP36L1	1.29839962785516e-67	1.47761318506795	0.487	0.353	5.77008794618834e-64	6
SCN1B	1.46269595933706e-67	2.93472773680343	0.408	0.076	6.50022084329391e-64	6
CCL3L1	1.8373783626151e-67	1.93496382466163	0.378	0.167	8.16530944346149e-64	6
PLD3	2.22878903513207e-67	13.7911393199403	0.396	0.121	9.90473847212692e-64	6
CTRC	2.78520741615994e-67	1.83887020836473	0.293	0.017	1.23774617574148e-63	6
AL391121.1	3.54989309683375e-67	0.708712855548045	0.352	0.088	1.57757249223292e-63	6
AC254633.1	4.38100717694625e-67	1.13329337291986	0.322	0.007	1.94691958943491e-63	6
CNRIP1	5.18043097506745e-67	2.29485359626386	0.385	0.059	2.30218352531997e-63	6
SDS	7.45981196273153e-67	3.34707963198453	0.376	0.019	3.31514043623789e-63	6
ZNF366	9.69163081602151e-66	4.51552255989657	0.368	0.019	4.30696073463996e-62	6
GAL3ST4	1.23550265047139e-65	2.19090910469852	0.366	0.065	5.49057377869485e-62	6
AL136141.1	5.30474450390437e-65	2.05433741411014	0.298	0.033	2.3574284575351e-61	6
CD163L1	5.40547556013182e-65	3.93752619614114	0.361	0.008	2.40219333892258e-61	6
OLR1	1.06359388013333e-64	0.664526111108575	0.31	0.029	4.72661120331251e-61	6
HLA-DOB	1.17885590403209e-64	5.79307179074987	0.368	0.012	5.23883563751861e-61	6
FOS	2.32198181351003e-64	2.47263488349374	0.535	0.362	1.03188871792386e-60	6
GUCY1A1	2.3510298596926e-64	0.740941996863755	0.342	0.044	1.04479766964739e-60	6
OLFML2B	7.82076571240523e-64	3.36661792895061	0.379	0.032	3.47554828259289e-60	6
SDC3	1.34218402356671e-62	4.94975110545041	0.406	0.073	5.96466580073045e-59	6
IL1B	1.6994979782908e-62	1.00979524914602	0.417	0.061	7.55256901552431e-59	6
MIR503HG	6.83916911602841e-62	1.61257241290095	0.328	0.037	3.03932675516302e-58	6
NABP1	7.61446838651143e-62	0.559529399579258	0.358	0.25	3.38386975096568e-58	6
METTL7A	4.63108144922582e-61	1.2550476001345	0.388	0.121	2.05805259603595e-57	6
IFIT2	3.56653316826762e-60	1.36025784215633	0.463	0.17	1.58496733997813e-56	6
HCAR2	4.61890191043662e-60	3.06869031257525	0.335	0.025	2.05264000899803e-56	6
AHCYL2	9.63999589351637e-60	2.30148259261073	0.331	0.121	4.28401417507868e-56	6
AC074366.1	5.72779421569554e-59	1.47266946958224	0.265	0.048	2.5454317494551e-55	6
VSTM1	7.81492435054872e-59	3.27635349292242	0.305	0.011	3.47295238138385e-55	6
GSDMA	2.00220511153286e-58	5.35551326269206	0.477	0.118	8.89779951565204e-55	6
ITGB2	3.53542545087809e-58	4.70179628830578	0.475	0.329	1.57114307037022e-54	6
VMO1	3.78608310832491e-58	2.85384204526447	0.374	0.035	1.68253533333959e-54	6
AL391832.3	5.23471573986179e-58	1.28469514002034	0.321	0.017	2.32630767479458e-54	6
ADAMTS2	1.45838188045371e-57	3.32352945691327	0.544	0.159	6.48104907673628e-54	6
OAS1	1.55402733316268e-57	2.43575677862185	0.423	0.148	6.90609746857496e-54	6
LINC01094	1.94242078623614e-56	2.7962119503031	0.372	0.028	8.63211797403338e-53	6
FABP5	1.97971726063796e-56	4.43686195482703	0.524	0.31	8.7978635062751e-53	6
MX2	5.00980522629147e-56	7.0512171668259	0.364	0.157	2.22635744256393e-52	6
AC009093.6	1.67326902604799e-55	1.31241605424482	0.327	0.038	7.43600755175726e-52	6
GPNMB	3.31062229563208e-55	6.64423152763489	0.37	0.026	1.47124054817889e-51	6
AL133467.1	1.6387070930241e-54	0.287646337693795	0.346	0.029	7.28241432139912e-51	6
BHLHE41	1.88670503109752e-53	5.0337510868651	0.445	0.041	8.38451715819738e-50	6
GK	6.08781211268263e-52	3.77692247762127	0.425	0.138	2.70542370287616e-48	6
L3MBTL4-AS1	5.61977921487555e-51	6.70732739360536	0.369	0.031	2.4974298830907e-47	6
SLAMF8	3.17931291893133e-50	5.9300851632438	0.406	0.056	1.41288666117308e-46	6
S100A9	3.32257415931972e-50	0.85383864258673	0.352	0.124	1.47655195640168e-46	6
STAT4	4.30477557770101e-50	3.84594358712736	0.048	0.274	1.91304226673033e-46	6
AL109840.2	1.16560949077298e-49	0.482914683640832	0.278	0.131	5.17996857699511e-46	6
AC022092.1	1.20954799620949e-49	4.85254246360247	0.399	0.088	5.37523129515495e-46	6
FABP3	3.71261950533379e-49	5.55933890380319	0.384	0.07	1.64988810817034e-45	6
GBP1	1.26490745896427e-48	2.59367548329065	0.375	0.197	5.62124874763722e-45	6
MX1	1.27573517391064e-48	0.865292559777133	0.411	0.203	5.66936711285888e-45	6
MRO	2.57244752297382e-48	0.70674123542252	0.318	0.035	1.14319567920957e-44	6
USP51	2.60316812345345e-48	1.86907618067207	0.337	0.138	1.15684791406271e-44	6
AP001059.3	4.93280478764966e-48	1.71132643934491	0.305	0.056	2.19213844763151e-44	6
AL844908.1	1.4183523534752e-46	2.5576499336516	0.346	0.014	6.30315785884377e-43	6
PLIN2	1.70558691045828e-46	3.22788461967956	0.409	0.271	7.5796282300766e-43	6
AC073140.2	1.72049838856856e-45	1.65426210762841	0.315	0.022	7.64589483879867e-42	6
LINC01547	2.38193157580585e-44	0.499366927374968	0.302	0.071	1.05853039228812e-40	6
CST6	1.20059810398464e-43	3.40036654626631	0.294	0.028	5.33545797410775e-40	6
MEIOC	1.41970228445784e-43	1.81027886577493	0.352	0.087	6.30915695213066e-40	6
TUBA1B	3.36003114714183e-43	2.39898849922944	0.51	0.355	1.49319784178983e-39	6
HK3	6.05976567855964e-43	1.91019848826133	0.327	0.024	2.69295986755191e-39	6
RGCC	1.27340537739613e-42	0.521469512809816	0.386	0.29	5.6590134971484e-39	6
DUSP1	2.63125443897466e-42	3.35218760794038	0.498	0.377	1.16932947268034e-38	6
WARS	5.8367571310574e-42	1.95366028567419	0.29	0.119	2.59385486904191e-38	6
CD93	1.51512800017057e-41	0.295215828711267	0.405	0.057	6.73322883275802e-38	6
TLR6	5.14511389001432e-41	1.18161368567785	0.276	0.046	2.28648861272237e-37	6
AC120024.1	1.60731323777506e-40	1.86785	0.369	0.072	7.14290002867236e-37	6
EGR2	1.81560868582745e-40	2.65776789850495	0.331	0.135	8.0685649998172e-37	6
AC016134.1	3.32637372113089e-40	3.46102809564296	0.336	0.07	1.47824048167057e-36	6
AC245014.3	4.78715848207862e-40	0.814446136820365	0.315	0.158	2.12741322943574e-36	6
CCR1	2.72227428265789e-39	2.70482775863722	0.38	0.123	1.20977869121317e-35	6
LPL	4.90195860723348e-39	4.47076638956804	0.485	0.129	2.17843040505456e-35	6
ITGA4	3.30355469503323e-38	1.5249541340035	0.339	0.329	1.46809970647277e-34	6
SYCE3	5.12205369661225e-38	0.934153139780987	0.267	0.058	2.27624066277448e-34	6
CYSLTR2	1.61187978324076e-37	1.1566717730972	0.293	0.074	7.16319375672193e-34	6
FJX1	1.61994821659635e-37	0.446625804967473	0.277	0.038	7.19904987455416e-34	6
CSF2RB	1.04032848037537e-36	1.61033116070845	0.394	0.057	4.62321976678815e-33	6
SLIT2	2.18189102750531e-36	1.87415930529438	0.366	0.08	9.69632372623358e-33	6
AC084871.1	2.32604171673561e-36	1.90716497906123	0.284	0.017	1.0336929389173e-32	6
RETN	7.23185338818046e-36	5.14372786265112	0.335	0.065	3.2138356457074e-32	6
ACTB	1.06920198867079e-35	2.19395480838778	0.555	0.405	4.75153363765301e-32	6
ISG15	1.20573787877239e-35	2.49771095015528	0.46	0.356	5.35829913326451e-32	6
RUNDC3B	5.49104369882092e-35	0.485827256957515	0.287	0.079	2.44021981975602e-31	6
C1orf56	1.09023218736191e-34	2.8195286362795	0.298	0.167	4.84499184063634e-31	6
IL4I1	1.38684975917504e-34	3.36923734770777	0.292	0.131	6.16316032977386e-31	6
AC009812.1	1.72476845204208e-34	2.0887943824551	0.282	0.12	7.664871000875e-31	6
PROCA1	5.33769808964218e-34	0.862039797225803	0.251	0.154	2.37207303103699e-30	6
RND3	2.09697946129858e-33	1.42144891769483	0.324	0.094	9.3189767260109e-30	6
AC022868.2	9.69248394018429e-33	1.63359336942076	0.301	0.126	4.3073398630179e-29	6
AC132938.6	1.31743193052473e-32	1.28630658898494	0.294	0.139	5.85466749925189e-29	6
GCNT2	5.67950931863747e-32	2.68163666306836	0.277	0.09	2.52397394120249e-28	6
AL391069.2	6.23997419911153e-32	2.81428190356919	0.34	0.102	2.77304453408516e-28	6
ADAMDEC1	8.84021800679326e-32	7.45786861480192	0.311	0.015	3.92859288221893e-28	6
MGLL	1.3670292904043e-31	2.62643085548704	0.385	0.088	6.07507816655672e-28	6
IGF1	4.126227544229e-31	3.21115283861254	0.4	0.041	1.83369552065537e-27	6
CD1E	4.87094828526013e-31	6.45122324918399	0.306	0.006	2.1646494179696e-27	6
AC002480.2	9.36490069445291e-31	1.60362204703909	0.325	0.091	4.16176186861488e-27	6
CADM1	1.14590402784124e-30	6.83676910839681	0.366	0.087	5.09239749972648e-27	6
C15orf48	4.79172272736197e-30	1.72519986466962	0.419	0.128	2.12944158003966e-26	6
CLEC4F	5.77629230850082e-30	6.60048935854548	0.344	0.016	2.56698430189776e-26	6
P2RY12	1.43999382738804e-29	4.23334351143715	0.31	0.004	6.39933256891247e-26	6
AC072022.2	1.61493867443892e-29	1.57206162583414	0.281	0.127	7.17678746920658e-26	6
AC007952.4	1.9356199103377e-29	0.818589830227996	0.351	0.312	8.60189488154076e-26	6
TIMD4	4.3795299958291e-29	1.75585327953969	0.337	0.07	1.94626313014645e-25	6
CD300A	5.49102984484426e-29	1.81997319392645	0.357	0.2	2.44021366304879e-25	6
HIST1H4C	6.84676323884588e-29	1.50894340107531	0.155	0.37	3.04270158334311e-25	6
MS4A4A	1.53777128256032e-28	4.70271839141065	0.378	0.023	6.83385557969804e-25	6
INSIG1	1.54578437582391e-28	2.24523952651954	0.314	0.184	6.86946576616147e-25	6
STMN1	1.66918805793734e-28	1.55327239023515	0.317	0.204	7.41787172947354e-25	6
TMIGD3	2.43211212034248e-28	4.34512667996666	0.302	0.022	1.0808306262802e-24	6
FRMD4A	5.6877221434339e-28	0.387024545070879	0.252	0.056	2.52762372054203e-24	6
COL9A3	9.90747688263509e-28	0.319758590980465	0.286	0.086	4.40288272664303e-24	6
EXT1	1.29019571261139e-27	1.78200536702689	0.343	0.19	5.733629746845e-24	6
LINC01268	1.97581695055384e-27	2.71384983465071	0.292	0.01	8.78053052826126e-24	6
CHMP1B	3.65989662403123e-27	0.809380352944135	0.356	0.31	1.62645805971948e-23	6
RAB42	3.84047064967313e-27	2.90950521130234	0.277	0.01	1.70670515671474e-23	6
RNASE1	4.87768811855096e-27	1.96814731184216	0.29	0.062	2.16764459988405e-23	6
TMSB4X	5.60052836883626e-27	1.84536094657296	0.56	0.476	2.48887480711083e-23	6
SMIM1	7.97929174899732e-27	0.789996003271437	0.429	0.139	3.54599725325441e-23	6
AC073352.2	8.21577753615186e-27	2.85432976573571	0.315	0.054	3.65109153706589e-23	6
AOAH	9.45601177473375e-27	0.717441137851242	0.358	0.181	4.20225163269168e-23	6
AC010226.1	4.04625147779255e-26	4.28831925229831	0.31	0.058	1.79815415673101e-22	6
KCNAB1	5.18601383925235e-26	1.50457581754831	0.344	0.054	2.30466455016374e-22	6
WDFY3	6.24175390322051e-25	1.05775452594005	0.264	0.062	2.77383543459119e-21	6
TMEM37	2.35723377748443e-24	1.11258401489858	0.301	0.043	1.04755469071408e-20	6
TCHH	2.76270173760571e-24	4.23318529309565	0.294	0.057	1.22774465219198e-20	6
ZC3H12C	4.55064488539056e-23	1.01535871231875	0.334	0.066	2.02230658706757e-19	6
UNC5B	4.92478651747656e-23	0.281765672223461	0.258	0.025	2.18857512836658e-19	6
LINC00937	6.6607363517849e-23	0.390093071612739	0.286	0.113	2.96003123473321e-19	6
APLN	1.12521655801141e-22	2.28936361195436	0.398	0.144	5.0004623838027e-19	6
HMGN2	3.28523384363274e-21	2.68202852370761	0.39	0.363	1.45995792011039e-17	6
C20orf197	6.75943412312069e-21	0.79956182739282	0.332	0.093	3.00389252431483e-17	6
ZNF582-AS1	1.53628653132848e-20	0.532498876187764	0.294	0.072	6.82725734522378e-17	6
EIF4A3	2.43376653633365e-20	2.96856137396457	0.39	0.34	1.08156584874667e-16	6
APOM	3.79393144902458e-20	0.970580246654153	0.295	0.107	1.68602313594652e-16	6
OTOA	1.35341037782305e-19	4.83378252790345	0.318	0.039	6.01455571904563e-16	6
CCL19	1.44631512501325e-19	1.94399901719568	0.291	0.036	6.42742441555887e-16	6
CLEC11A	2.57445234986784e-19	1.33873516601254	0.299	0.088	1.14408662428127e-15	6
ANKRD36B	6.88709035050566e-19	5.56526146898282	0.298	0.227	3.06062295176472e-15	6
ARL4C	7.66889823688556e-19	1.11320283548489	0.223	0.37	3.40805837647194e-15	6
KCNJ2	2.08248525890286e-18	0.29882671706935	0.279	0.086	9.25456449056431e-15	6
AC012485.3	2.90799959430831e-18	0.516709218842147	0.331	0.201	1.29231501971061e-14	6
AC013400.1	3.65721645812313e-18	1.5922152083807	0.254	0.09	1.62526699398992e-14	6
TIFAB	1.88577115778904e-17	3.75248109939134	0.275	0.008	8.38036702521449e-14	6
AC009152.1	8.86915255390746e-17	1.87862034437912	0.326	0.107	3.94145139495647e-13	6
PIK3AP1	1.43531557806643e-16	1.4001079833763	0.262	0.143	6.37854242892723e-13	6
VCAM1	2.62096195306672e-16	0.41003425003656	0.382	0.1	1.16475549194285e-12	6
ENPP2	6.93789963245149e-16	2.6981912963396	0.302	0.036	3.08320259666144e-12	6
MMP2	1.04296240038046e-15	1.70543939648861	0.28	0.042	4.63492490729076e-12	6
IFIT1	1.14618389395691e-15	3.29965512042624	0.334	0.093	5.09364122474453e-12	6
LENG9	2.70045247199916e-15	1.7077506087385	0.277	0.133	1.20008107855643e-11	6
RBP7	5.36140112239741e-15	0.31479113559277	0.321	0.043	2.38260665879341e-11	6
MMP12	5.64177419455504e-15	4.79597544939904	0.471	0.136	2.50720445206026e-11	6
TNFSF10	5.86917441037802e-15	2.97936576395074	0.26	0.243	2.60826110797199e-11	6
TXNIP	2.40935603850458e-14	4.27332719361491	0.346	0.325	1.07071782351144e-10	6
C12orf57	1.64279909686199e-13	3.26521814511224	0.247	0.392	7.30059918645466e-10	6
AC135782.1	2.87003857850515e-13	1.15085012852121	0.251	0.032	1.27544514428769e-09	6
TCEAL9	3.2100775155892e-13	0.355335523400642	0.275	0.065	1.42655844792784e-09	6
LINC02569	4.08960036794575e-13	1.27055008850134	0.273	0.124	1.81741840351509e-09	6
ZFAND5	5.30347095093847e-13	2.78330263016642	0.365	0.362	2.35686249059706e-09	6
AC005253.1	6.61894817031515e-13	4.07057582620615	0.263	0.109	2.94146056688805e-09	6
AIM2	8.97463121616361e-13	2.31472898896983	0.332	0.116	3.98832611246311e-09	6
LINC01521	1.51447645205978e-12	0.670319291065017	0.264	0.118	6.73033335295365e-09	6
MIR3681HG	2.05413017272712e-12	2.07167345059963	0.301	0.141	9.12855448759933e-09	6
TUBA1A	4.21706353211021e-12	2.10718546717129	0.351	0.337	1.87406303366978e-08	6
AC026691.1	1.30957996276178e-11	2.29935866853021	0.337	0.024	5.81977335451336e-08	6
DNAJC5B	1.24832569781526e-10	3.77650695516694	0.267	0.01	5.547559401091e-07	6
SLC2A5	1.27591013544806e-10	9.96373841151036	0.334	0.125	5.67014464193119e-07	6
AC073140.1	2.31308044930048e-10	1.10411853951073	0.306	0.138	1.02793295166913e-06	6
SLC46A3	4.35277879349828e-10	1.20409592799594	0.31	0.102	1.93437489583064e-06	6
FFAR3	1.3131905200076e-09	0.492289561858991	0.262	0.018	5.83581867091378e-06	6
POMGNT2	1.38457063935189e-09	1.85444070343416	0.346	0.157	6.1530319212798e-06	6
CLIC2	1.48130709430952e-09	1.44370952318799	0.302	0.052	6.58292872711151e-06	6
CD84	4.14274650749435e-09	2.05354879612993	0.303	0.198	1.84103654793049e-05	6
ABL2	1.06171434552965e-08	1.19916117149314	0.272	0.148	4.71825855153376e-05	6
ALOX5AP	1.48449005178012e-08	0.893342106322034	0.24	0.331	6.59707379011087e-05	6
AL034397.3	2.54955683694487e-08	0.667408649673092	0.323	0.074	0.00011330230583383	6
COL4A2-AS2	3.18907869046446e-08	4.86935207754537	0.293	0.104	0.000141722657004241	6
CD109	3.23036344784857e-08	1.16011889524021	0.288	0.091	0.000143557351622391	6
AC008622.2	5.07273852633733e-08	1.69716509329686	0.271	0.065	0.000225432500110431	6
AGPAT3	1.28337984029712e-07	2.66556096585832	0.325	0.184	0.000570334001028042	6
GHRL	1.38887878952988e-07	0.927643300792921	0.319	0.139	0.000617217734067079	6
GSDME	4.64303771165492e-07	2.30869159785635	0.274	0.047	0.00206336595905945	6
LRMP	1.37880879623919e-06	2.38410398687892	0.317	0.109	0.00612742629048698	6
CD72	6.77973408288735e-06	2.17234137477707	0.285	0.095	0.0301291382643514	6
CCL7	1.00461235550836e-05	2.04590490888674	0.345	0.141	0.0446449730787913	6
PRAM1	1.04211348382598e-05	1.97087315904152	0.374	0.045	0.0463115232212264	6
DCAF4L1	2.17258648430996e-05	0.705050695751229	0.313	0.103	0.0965497433627347	6
AC093157.2	3.23280651668629e-05	1.2563592270511	0.256	0.104	0.143665921601539	6
CTSC	4.19280781827089e-05	6.03313090984137	0.403	0.369	0.186328379443958	6
SRGN	4.98610165650193e-05	3.57217043527243	0.428	0.387	0.221582357614946	6
TUBB	0.000132748896839393	2.18255941928894	0.34	0.342	0.589936097554262	6
AC010280.2	0.000199997628166086	2.31222960956216	0.264	0.017	0.888789459570086	6
FOSB	0.000623057421699601	6.6341	0.388	0.381	1	6
AL138899.1	0.000916214383652215	5.96346218779489	0.252	0.003	1	6
LTF	0.00130425164909627	6.81447238696792	0.262	0.055	1	6
HIST1H1C	0.00160937735542978	1.82819838798435	0.133	0.28	1	6
CCL8	0.00454480114181519	5.59703197374056	0.341	0.069	1	6
LTB	0	2.77615326081622	0.808	0.258	0	7
IL7R	0	2.0949	0.836	0.215	0	7
LINC01871	1.97859677769067e-242	3.55879672884091	0.746	0.238	8.79288408005733e-239	7
KLRB1	3.74761899799599e-228	2.63020163986113	0.755	0.311	1.66544188270942e-224	7
RPLP1	4.73198069980412e-201	1.20565785342033	0.817	0.433	2.10289222299295e-197	7
NCR3	2.2353844178127e-171	2.89914495579611	0.629	0.176	9.93404835275964e-168	7
SLAMF1	1.02970901164588e-165	7.23636631168606	0.563	0.148	4.5760268477543e-162	7
CD8A	1.2883836730617e-161	0.772327089023366	0.673	0.234	5.72557704308619e-158	7
KLRG1	4.30307873022575e-149	3.32619824681344	0.626	0.265	1.91228818771232e-145	7
SLC4A10	4.58874414594874e-138	3.87800283130698	0.518	0.105	2.03923789845962e-134	7
CD52	5.39613401927731e-133	1.30714203418825	0.677	0.328	2.39804195816684e-129	7
GBP5	1.0509238461358e-118	5.07560828869861	0.64	0.283	4.6703055722275e-115	7
DPP4	7.40299906748644e-118	2.12578548458132	0.483	0.133	3.28989278559097e-114	7
CD3D	3.25624052253941e-102	0.287608827400412	0.696	0.409	1.44707328821651e-98	7
GIMAP7	4.0974888135904e-99	0.428937012464087	0.593	0.296	1.82092402875958e-95	7
SPOCK2	2.60774217569539e-93	1.36764043313292	0.609	0.286	1.15888062287903e-89	7
ITGB1	5.18547709457221e-93	2.47177522588477	0.16	0.328	2.30442602082789e-89	7
CD40LG	2.53235447642331e-80	3.74094087532422	0.4	0.099	1.12537832932252e-76	7
GADD45G	5.55533610566736e-79	4.26720220738943	0.514	0.21	2.46879136535858e-75	7
RORC	1.33133334945533e-75	5.08295220591572	0.417	0.099	5.91644540497947e-72	7
CAMK4	1.75088711937621e-72	5.0467523719749	0.428	0.153	7.78094235850789e-69	7
BCL2	1.11383613736581e-69	1.27675132919213	0.552	0.252	4.94988779445364e-66	7
LINC00892	2.31308392416955e-68	4.38750054771766	0.406	0.133	1.02793449590095e-64	7
RPL10	1.83315770958229e-63	0.520496957731789	0.697	0.489	8.1465528613837e-60	7
MYBL1	1.33908453396873e-55	2.36806026241602	0.498	0.241	5.95089166895703e-52	7
LCP1	3.64789771298545e-55	0.30281206988453	0.569	0.383	1.62112574365073e-51	7
TMIGD2	4.15869419896001e-54	2.60266490432619	0.437	0.118	1.84812370201783e-50	7
RPS19	3.22616987200689e-53	1.94777178924839	0.631	0.455	1.43370989111986e-49	7
CD6	7.95054087453196e-51	1.07072221669641	0.491	0.224	3.533220364642e-47	7
LTK	8.5951917864815e-49	4.19278686924174	0.408	0.111	3.81970322991238e-45	7
CCR6	1.47243781757804e-48	1.32596526947801	0.337	0.098	6.54351366131681e-45	7
ID2	5.93374202089138e-48	2.51565114488909	0.541	0.334	2.63695495408413e-44	7
TRAF3IP3	2.05893029364042e-45	1.73358077403671	0.546	0.3	9.14988622493804e-42	7
IL18R1	1.62203826068226e-44	0.318472360878602	0.381	0.133	7.20833803047196e-41	7
SCML4	6.8520455375872e-44	0.610712896120509	0.328	0.136	3.04504903690375e-40	7
AC253572.2	6.38483604329906e-43	0.867052873264214	0.49	0.237	2.8374211376421e-39	7
SLFN5	5.87439473248256e-42	1.32455909169164	0.483	0.296	2.61058101911525e-38	7
OXNAD1	2.11273608286556e-41	1.41137501764365	0.434	0.195	9.38899915225454e-38	7
CD8B	2.69099232635615e-36	2.69735089448982	0.416	0.21	1.19587698983267e-32	7
GPR171	3.59632791900538e-36	0.656447883520982	0.378	0.137	1.59820812720599e-32	7
PRSS35	1.8669460255308e-24	3.60017016964455	0.337	0.114	8.29670813745886e-21	7
GOLGA8A	2.17994209289752e-24	4.13514056854179	0.432	0.213	9.68766266083658e-21	7
IL23R	2.93914093234289e-24	3.98157650458572	0.314	0.133	1.30615423033318e-20	7
IKZF3	1.12836970375832e-22	0.354287475877291	0.411	0.291	5.01447496350198e-19	7
CISH	2.38074546696412e-21	0.830159807185092	0.363	0.161	1.05800328551885e-17	7
KLRC1	1.77977040658632e-19	1.02372194584621	0.292	0.119	7.90929968686962e-16	7
SNHG12	1.85238599013164e-19	3.88823219198666	0.472	0.29	8.232003340145e-16	7
TRGC2	4.91391202528223e-19	0.374251460910305	0.401	0.224	2.18374250403542e-15	7
MYADM	2.4877343452357e-18	7.19891182659493	0.192	0.272	1.10554914302274e-14	7
LY9	7.49575528505839e-18	1.22277491909736	0.271	0.151	3.33111364867995e-14	7
AC245014.3	7.24894851743557e-17	2.41492813621152	0.322	0.158	3.22143272114837e-13	7
GPRIN3	9.16374547511896e-17	2.92802213839015	0.392	0.22	4.07236848914287e-13	7
ADAM12	1.10720708960996e-15	2.62674593026787	0.291	0.126	4.92042830622665e-12	7
B3GALT2	2.89585156631554e-15	5.07013328758001	0.265	0.084	1.28691643607062e-11	7
TNFRSF25	3.0560889011885e-15	1.56880168640066	0.399	0.196	1.35812590768817e-11	7
GOLGA8B	2.5896093863971e-13	1.41182125492636	0.347	0.174	1.15082241131487e-09	7
RIPOR2	3.91633564403796e-11	0.326123473394574	0.261	0.285	1.74041956021047e-07	7
SIRPG	1.06435127977881e-10	1.13395901778136	0.285	0.139	4.72997708733703e-07	7
COLQ	4.30738522482866e-08	2.36327281242469	0.267	0.117	0.000191420199391386	7
ANXA2R	7.78765779258873e-07	1.49635265809567	0.363	0.192	0.00346083512302643	7
TRG-AS1	1.02227809336295e-06	0.880784637007225	0.312	0.203	0.00454300384690494	7
TRAT1	1.29711059424891e-06	0.450565940400758	0.297	0.185	0.00576435948084218	7
TRGV2	4.61643768384625e-06	1.23854865179503	0.271	0.138	0.0205154490670127	7
CCR2	2.88037161034028e-05	6.31222108948593	0.284	0.132	0.128003714363522	7
SNHG8	0.00010669065811134	1.80800392000289	0.428	0.371	0.474133284646795	7
AL118516.1	0.000138826741011805	2.64996448255641	0.305	0.283	0.616946037056463	7
TNF	0.000601163415556171	1.84146907412511	0.398	0.259	1	7
TRDC	0	2.72231238985772	0.853	0.186	0	8
TRGC1	2.88423270144624e-258	5.65635260936198	0.627	0.131	1.28175301252271e-254	8
HCST	1.15456399151999e-216	1.55953761023727	0.774	0.365	5.13088237831483e-213	8
CMC1	1.42514745717464e-210	2.4425552919465	0.65	0.234	6.33335529968409e-207	8
GIMAP7	1.81228116184193e-157	1.46668157227565	0.691	0.29	8.05377748322556e-154	8
TRGC2	2.2248273941891e-147	2.04852829477952	0.528	0.215	9.88713293977635e-144	8
GCSAM	1.2475465162466e-145	3.93015243165695	0.348	0.094	5.54409671819991e-142	8
TIGIT	6.99012663635277e-139	0.639888637695936	0.526	0.227	3.10641227719517e-135	8
TRG-AS1	3.41140124041607e-133	1.48972594003497	0.483	0.192	1.5160267112409e-129	8
GZMM	1.61594592003611e-131	2.46013661981943	0.646	0.332	7.18126366864049e-128	8
IKZF2	3.33665439905394e-128	1.35538680400325	0.496	0.189	1.48280921493957e-124	8
EOMES	6.12261830934624e-119	5.91652904466738	0.445	0.145	2.72089157667347e-115	8
SRSF7	8.78070514762542e-97	1.74108218703237	0.577	0.325	3.90214536760474e-93	8
PLEKHF1	3.10362411897662e-95	0.927260297465358	0.46	0.204	1.37925055847321e-91	8
AOAH	9.58676405933753e-95	1.52734261668574	0.425	0.177	4.2603579479696e-91	8
TRAV29DV5	8.4630117071315e-88	0.354839897054507	0.262	0.118	3.76096240264924e-84	8
PTPRC	1.38771542701737e-75	0.889258025419731	0.582	0.378	6.1670073576652e-72	8
TMSB4X	1.06653471796227e-71	5.89973311505017	0.681	0.468	4.73968028662435e-68	8
ATM	1.0834664917497e-71	5.45875417709839	0.589	0.311	4.81492508933566e-68	8
ITGAD	3.81191434702522e-69	2.97818504474359	0.283	0.139	1.69401473581801e-65	8
FCRL6	1.35915228545992e-68	0.648331042363854	0.349	0.135	6.04007275658389e-65	8
LCK	3.56082877543004e-59	5.03724187419988	0.595	0.342	1.58243230780111e-55	8
TRAT1	5.35043965458541e-47	1.63850465408928	0.297	0.185	2.37773538249776e-43	8
SIRPG	2.73533891370183e-44	2.08108786477664	0.268	0.14	1.21558461324909e-40	8
GIMAP5	1.90801543993704e-41	1.7189140238741	0.382	0.22	8.4792206150802e-38	8
SLFN12L	5.80656496638506e-40	3.7417254226935	0.274	0.147	2.58043747106152e-36	8
RASAL3	2.24237710410752e-34	1.38074949783557	0.398	0.247	9.96512385065383e-31	8
HIST1H2AG	7.55696472264444e-33	0.88916179663306	0.319	0.181	3.35831512274319e-29	8
FCMR	9.03782616353385e-31	2.88520664749617	0.27	0.173	4.01640994707444e-27	8
ARHGAP30	7.7636078860338e-30	3.35034116090212	0.395	0.256	3.45014734455342e-26	8
BIN2	1.58939552054586e-18	1.57072895494897	0.447	0.311	7.06327369330578e-15	8
APOBEC3G	1.6760453296055e-16	0.469029860654095	0.454	0.338	7.44834544476683e-13	8
AL118516.1	1.18962128421089e-11	4.9229470053939	0.325	0.281	5.28667698703319e-08	8
CD8A	0.00951289569718468	1.10197766426739	0.166	0.268	1	8
CD69	0	4.71168348573419	0.894	0.31	0	9
KLRB1	0	4.49176644566746	0.926	0.307	0	9
DUSP2	0	1.33683894351553	0.929	0.319	0	9
NCR3	0	0.785816117700982	0.843	0.169	0	9
PRSS35	2.31078287330335e-305	0.329852635391743	0.79	0.092	1.02691190889601e-301	9
TNFAIP3	6.62654825688565e-289	3.26316671293672	0.864	0.315	2.94483804535998e-285	9
IL23R	7.82890001077712e-282	1.0607529681978	0.797	0.109	3.47916316478935e-278	9
[truncated: 3,682 more rows]

## Sheet: Table S4
Table S4 Cluster-specific differential gene list identified by optimized snRandom-seq technology.
gene	p_val	avg_log2FC	pct.1	pct.2	p_val_adj	cluster
NKD1	0	7.20960994409211	0.809	0.375	0	0
HOXB7	0	5.55995540711771	0.997	0.493	0	0
GASK1B	0	4.60336004833236	0.973	0.248	0	0
RBFOX3	0	4.5610457380993	0.155	0.35	0	0
HS3ST4	0	4.29817588402513	0.8	0.365	0	0
EVA1A-AS	0	4.18792820872091	0.878	0.294	0	0
KCNH8	0	4.1001779953675	0.967	0.312	0	0
ENSG00000236449	0	4.08694919386879	0.37	0.086	0	0
DACH1	0	4.06923060657106	0.781	0.38	0	0
LGR5	0	3.97282456691251	0.978	0.222	0	0
WNT5B	0	3.88780715175189	0.794	0.301	0	0
TGFBI	0	3.86288308441112	0.997	0.562	0	0
TRMT6	0	3.82004237446046	0.83	0.124	0	0
ENSG00000274949	0	3.73967080642224	0.798	0.097	0	0
ENSG00000224016	0	3.56038480147729	0.881	0.284	0	0
LYPD6B	0	3.47716516536818	0.786	0.277	0	0
ENSG00000250132	0	3.43305232169992	0.784	0.121	0	0
ENSG00000227681	0	3.41028855308668	0.987	0.497	0	0
CABP1	0	3.22071145992791	0.632	0.25	0	0
ISM1	0	3.20138013029028	0.951	0.155	0	0
CPA6	0	3.15061493621241	0.969	0.521	0	0
ENSG00000273221	0	3.10761130762661	0.007	0.322	0	0
ENSG00000232732	0	3.03497215215077	0.76	0.229	0	0
ENSG00000287420	0	2.94274245265539	0.858	0.141	0	0
ENSG00000273483	0	2.90613254764217	0.812	0.144	0	0
PIN1	0	2.88705766858099	0.787	0.218	0	0
MTND4P34	0	2.85834796457395	0.951	0.298	0	0
EPHB2	0	2.84005327443668	0.97	0.511	0	0
MON1A	0	2.8026979998505	0.797	0.162	0	0
CETN3	0	2.80248175220729	0.328	0.079	0	0
PTP4A1	0	2.70884138620009	0.582	0.157	0	0
UBA7	0	2.70005391690297	0.972	0.403	0	0
LINC01876	0	2.6272271271199	0.94	0.422	0	0
USE1	0	2.62291638462847	0.911	0.393	0	0
TIMM8A	0	2.60861588483951	0.976	0.468	0	0
XACT	0	2.58784837538004	0.946	0.37	0	0
ENSG00000280241	0	2.58469116626539	0.082	0.293	0	0
ENSG00000237372	0	2.57431524772407	0.586	0.102	0	0
ENSG00000250999	0	2.54768585608133	0.899	0.326	0	0
LINC02086	0	2.54178304665952	0.946	0.457	0	0
SYNPR-AS1	0	2.50428503558681	0.888	0.398	0	0
ENSG00000248954	0	2.49326274576343	0.686	0.192	0	0
ENSG00000251574	0	2.44906093748483	0.088	0.251	0	0
SSUH2	0	2.43453819575349	0.089	0.353	0	0
ENSG00000288890	0	2.39125127330804	0.86	0.172	0	0
SEMA3E	0	2.37733576525542	0.742	0.131	0	0
GRK4	0	2.35426913034383	0.94	0.317	0	0
DNAH11	0	2.33510264913353	0.428	0.066	0	0
SMIM11A	0	2.27753571767848	0.601	0.084	0	0
WNT10B	0	2.25301535543656	0.987	0.334	0	0
ENSG00000261610	0	2.1935446461522	0.801	0.37	0	0
LINC02728	0	2.17094979311694	0.864	0.083	0	0
KRR1	0	2.14079606986999	0.459	0.115	0	0
C2orf50	0	2.14035845794731	0.018	0.261	0	0
ENSG00000258691	0	2.1185314621324	0.965	0.388	0	0
NHS	0	2.07789092064328	0.787	0.373	0	0
RNF122	0	2.07594163362663	0.404	0.134	0	0
ENSG00000259039	0	2.06990141803916	0.913	0.14	0	0
LINC01581	0	2.04274765365759	0.904	0.279	0	0
PYGB	0	1.97336220287604	0.756	0.291	0	0
ENSG00000289538	0	1.94644128023358	0.948	0.256	0	0
BOLA3-AS1	0	1.93971800823021	0.019	0.39	0	0
MYCL	0	1.93957222551992	0.821	0.376	0	0
C17orf114	0	1.93287561480656	0.982	0.368	0	0
EXOC3L4	0	1.93213777461458	0.388	0.068	0	0
DCTN3	0	1.9207984033926	0.208	0.527	0	0
ENSG00000256568	0	1.90156376984569	0.911	0.138	0	0
APCDD1	0	1.87554029319355	0.729	0.293	0	0
H2AC11	0	1.85364991037974	0.994	0.42	0	0
ENSG00000287530	0	1.84531010561956	0.877	0.473	0	0
GABRB1	0	1.79829351307922	0.086	0.411	0	0
ARPC4-TTLL3	0	1.70816873090306	0.816	0.3	0	0
ENSG00000203325	0	1.68904574097671	0.815	0.297	0	0
REEP1	0	1.68872280968582	0.611	0.112	0	0
ENSG00000274414	0	1.68089904568027	0.907	0.236	0	0
ENSG00000237640	0	1.66696888655834	0.804	0.105	0	0
DLEU1	0	1.65924063024024	0.993	0.544	0	0
SIDT1	0	1.64398732159028	0.927	0.292	0	0
LHFPL1	0	1.61764766534008	0.893	0.269	0	0
MORN4	0	1.61674416263976	0.979	0.319	0	0
ENSG00000271955	0	1.60499649213869	0.437	0.153	0	0
ENSG00000260618	0	1.57834535849971	0.003	0.274	0	0
LINC02352	0	1.51717524189902	0.587	0.21	0	0
LINC01946	0	1.51049909215248	0.668	0.131	0	0
ENSG00000258875	0	1.50878061883459	0.009	0.355	0	0
ENSG00000230533	0	1.50771226777336	0.17	0.402	0	0
SATB2	0	1.46095380108649	0.993	0.47	0	0
ENSG00000284057	0	1.44831378638493	0.366	0.084	0	0
GET1-SH3BGR	0	1.41300746597284	0.983	0.138	0	0
MYO16-AS1	0	1.41078899734636	0.957	0.368	0	0
TAAR1	0	1.37017649796764	0.945	0.203	0	0
ACKR4	0	1.36427524914694	0.406	0.04	0	0
LINC02221	0	1.33507727146206	0.9	0.179	0	0
LINC02855	0	1.31304006755814	0.044	0.338	0	0
ENSG00000287332	0	1.30643889328734	0.014	0.265	0	0
ENSG00000287814	0	1.29572640725499	0.023	0.272	0	0
SNCAIP	0	1.27958404995495	0.995	0.506	0	0
ENSG00000269966	0	1.26909309650423	0.875	0.156	0	0
ZNF570	0	1.24575024346123	0.376	0.135	0	0
ENSG00000248317	0	1.21018870813321	0.677	0.202	0	0
ENSG00000236935	0	1.18003910443115	0.927	0.302	0	0
LINC01534	0	1.15205172437297	0.994	0.37	0	0
MDH1B	0	1.14905182816725	0.119	0.336	0	0
ZBTB32	0	1.13850216835974	0.987	0.271	0	0
CYLC2	0	1.1334412003883	0.994	0.529	0	0
ENSG00000272512	0	1.1285059166215	0.004	0.42	0	0
ARHGAP6	0	1.11701148774172	0.799	0.203	0	0
ENSG00000232936	0	1.11519651727652	0.938	0.089	0	0
CHRM3	0	1.1072260085673	0.999	0.56	0	0
EDNRB-AS1	0	1.10672580048922	0.853	0.19	0	0
BRINP3	0	1.10381246390144	0.925	0.186	0	0
SLC34A2	0	1.10280596179751	0.806	0.187	0	0
ENSG00000279048	0	1.09668380010197	0.941	0.28	0	0
GABRP	0	1.08420798991213	0.993	0.275	0	0
ERBB2	0	1.07590968192456	0.905	0.449	0	0
ENSG00000268873	0	1.05387725499963	0.438	0.008	0	0
UVRAG-DT	0	1.04788139315014	0.712	0.098	0	0
ENSG00000278002	0	1.04381307784558	0.661	0.022	0	0
ENSG00000279207	0	1.03410449676928	0.608	0.159	0	0
STARD4-AS1	0	1.03298836098283	0.043	0.311	0	0
ENSG00000234446	0	1.02272463734358	0.953	0.287	0	0
ENSG00000260593	0	1.01510379110111	0.824	0.316	0	0
LINC01847	0	1.0035017562313	0.105	0.454	0	0
CDHR1	0	0.990117281713227	0.678	0.185	0	0
ENSG00000284762	0	0.985713655860195	0.547	0.207	0	0
ANO7	0	0.985376893090107	0.693	0.101	0	0
ART1	0	0.973023656350883	0.994	0.352	0	0
ENSG00000260971	0	0.947821813675308	0.775	0.206	0	0
ENSG00000258649	0	0.943883054729515	0.993	0.502	0	0
ST6GAL2	0	0.93370787813601	0.949	0.33	0	0
ENSG00000285619	0	0.932444198875272	0.007	0.269	0	0
ENSG00000286362	0	0.92636248220016	0.935	0.188	0	0
ENSG00000231876	0	0.917888806464592	0.973	0.435	0	0
CENPW	0	0.915284283508688	0.8	0.271	0	0
GRIP1	0	0.86798230712041	0.736	0.337	0	0
LINC01781	0	0.859116989871181	0.897	0.212	0	0
CTSW	0	0.852335949169378	0.985	0.381	0	0
NAALAD2	0	0.818541586873799	0.59	0.113	0	0
ENSG00000284060	0	0.81060481115769	0.002	0.281	0	0
PPFIA2-AS1	0	0.802608880821301	0.876	0.059	0	0
DLGAP1-AS5	0	0.774054474806842	0.961	0.111	0	0
INSRR	0	0.753334350210602	0.982	0.441	0	0
CASC19	0	0.741109405071374	0.971	0.396	0	0
ENSG00000287093	0	0.735958535899492	0.015	0.277	0	0
HLA-F-AS1	0	0.726647836998287	0.962	0.373	0	0
DENND2D	0	0.720827741811686	0.688	0.127	0	0
SYT16	0	0.714107450370033	0.955	0.277	0	0
ENSG00000268047	0	0.70723684904946	0.946	0.2	0	0
ENSG00000275119	0	0.6422043633971	0.306	0.156	0	0
PTPRN	0	0.632060806176661	0.629	0.159	0	0
NXPE1	0	0.632012409453612	0.481	0.142	0	0
LACTB2-AS1	0	0.617331915096669	0.365	0.051	0	0
TNFAIP6	0	0.614644181322408	0.856	0.193	0	0
ENSG00000259925	0	0.610677801401447	0.861	0.339	0	0
ENSG00000289287	0	0.608920496682895	0.547	0.134	0	0
ENSG00000258824	0	0.583065999036375	0.013	0.311	0	0
ENSG00000267640	0	0.567531412354054	0.872	0.18	0	0
MUC2	0	0.566551189175545	0.035	0.263	0	0
ENSG00000224376	0	0.554902422028015	0.649	0.111	0	0
AFF2	0	0.544484989541994	0.674	0.243	0	0
ENSG00000253687	0	0.511070856887118	0.898	0.37	0	0
ISY1-RAB43	0	0.503287972956763	0.609	0.134	0	0
ENSG00000260086	0	0.499334716171559	0.388	0.117	0	0
DPY19L2P3	0	0.466326584759537	0.931	0.374	0	0
LINC01520	0	0.445711576033881	0.817	0.086	0	0
LINC02085	0	0.440806485069112	0.993	0.434	0	0
DOK3	0	0.434427330515835	0.958	0.438	0	0
ENSG00000287115	0	0.430226346341506	0.014	0.259	0	0
ENSG00000261244	0	0.400459891469911	0.927	0.231	0	0
IFI44L	0	0.373930974196277	0.979	0.317	0	0
HOMER3	0	0.355421528043699	0.993	0.264	0	0
LINC01483	0	0.350882936495632	0.514	0.213	0	0
ENSG00000250751	0	0.349572103461863	0.92	0.194	0	0
GIPR	0	0.349284195358418	0.994	0.41	0	0
ADGRF2	0	0.328303074573407	0.865	0.353	0	0
ENSG00000225886	0	0.27302264056175	0.545	0.133	0	0
TMEM167B-DT	0	0.261051671470236	0.84	0.336	0	0
LINC00448	0	0.254779576690218	0.648	0.208	0	0
ENSG00000251095	0	0.250458997541344	0.746	0.127	0	0
EMX1	5.56305395451367e-308	0.798116472168362	0.39	0.134	2.81101116321576e-304	0
SYT1	2.26719111380758e-301	5.56282373390697	0.693	0.339	1.14561166980697e-297	0
SLC7A11	4.3626769577831e-293	0.870190605006242	0.988	0.494	2.2044606667678e-289	0
BCL2L12	1.07527015325773e-291	1.3766177720919	0.326	0.147	5.4333400844113e-288	0
ENSG00000286721	1.4167769984418e-288	0.427577676822173	0.686	0.218	7.15897417312642e-285	0
CACNA1E	2.07972274590551e-282	3.48290393372187	0.137	0.259	1.05088390350605e-278	0
ENSG00000227220	4.85387358486561e-282	2.8651682357966	0.332	0.132	2.45266232243259e-278	0
ARHGEF3	4.14337299166343e-281	1.19493336781635	0.616	0.332	2.09364637268753e-277	0
ENSG00000225292	1.1417168419353e-278	0.832134712739858	0.008	0.256	5.76909520229909e-275	0
ANKRD18B	1.53743586389214e-278	1.44705039759872	0.828	0.345	7.76866342024698e-275	0
TRGC1	5.08165925709694e-276	0.843334412326337	0.749	0.304	2.56776242261108e-272	0
ADAM21	1.2046502747147e-275	0.948015909861708	0.648	0.239	6.08709783813336e-272	0
ENSG00000286256	4.91807494074132e-273	1.27482187119647	0.719	0.266	2.48510326755659e-269	0
ZKSCAN7-AS1	1.93491538758146e-271	0.608705117018365	0.488	0.219	9.77712745344914e-268	0
ENSG00000282890	1.46229981217634e-270	0.65939224000557	0.329	0.257	7.38900095092704e-267	0
MIR381HG	2.13079599562406e-268	1.13858643642587	0.001	0.257	1.07669121658884e-264	0
DUSP2	2.46829870148816e-268	1.25221244543928	0.761	0.28	1.24723133386197e-264	0
ENSG00000288587	4.10469137260154e-263	1.21721020989938	0.25	0.139	2.07410055057556e-259	0
PNLIPRP2	1.32288953677946e-262	1.46615723805635	0.425	0.172	6.6845608293466e-259	0
ALPK3	1.07217399463086e-258	0.743656132939149	0.926	0.477	5.41769519486972e-255	0
HMGA2	1.14099867132156e-255	2.1794350982368	0.626	0.309	5.76546628618785e-252	0
EPSTI1	2.50668733054018e-254	0.250914989551553	0.825	0.436	1.26662910812195e-250	0
P3H1	3.07822918943415e-254	1.26430944365946	0.408	0.229	1.55542920942108e-250	0
ENSG00000286924	2.66878333641886e-251	3.26443920715773	0.706	0.328	1.34853621989245e-247	0
ENSG00000287160	8.15159053654252e-250	1.32387752880752	0.008	0.301	4.11899869811494e-246	0
ENSG00000287743	8.02735074831723e-247	0.917505139881317	0.203	0.47	4.0562203331247e-243	0
ENSG00000262580	5.62328483087804e-246	2.0053565958479	0.569	0.254	2.84144582504267e-242	0
LRRC72	1.34072301194221e-245	1.11453895671107	0.014	0.272	6.77467337934401e-242	0
ENSG00000231901	1.74507834949382e-243	0.454036446264828	0.004	0.275	8.81788089999229e-240	0
ENSG00000249815	6.99812013443917e-243	0.291932536636519	0.876	0.41	3.53615010393211e-239	0
POF1B	5.85128695255904e-242	3.99646170426587	0.799	0.471	2.95665529712808e-238	0
ENSG00000250453	2.97099417906409e-238	0.916203188760417	0.692	0.281	1.50124335868109e-234	0
OR56A1	1.55215843516647e-235	2.23532802879612	0.007	0.263	7.84305657289618e-232	0
CIBAR1-DT	6.7757135568163e-235	0.967158667868592	0.142	0.32	3.42376806025928e-231	0
EIF3CL	3.29568999934182e-229	1.84179695063678	0.741	0.309	1.66531215666742e-225	0
ENSG00000227678	7.10954040105946e-227	1.04992328711451	0.852	0.466	3.59245076465534e-223	0
ENSG00000287258	2.71333501942813e-226	0.318672474319751	0.699	0.288	1.37104818531703e-222	0
DYNLRB2	1.53189380829219e-225	0.468719147484787	0.439	0.072	7.74065941330045e-222	0
KCNQ1OT1	6.46099251671837e-225	3.52305225631105	0.752	0.423	3.26473951869779e-221	0
ENSG00000279277	4.70334474221834e-223	2.60432171222334	0.62	0.222	2.37660009824293e-219	0
STAG1-DT	5.41172085577469e-223	1.15500831108269	0.434	0.094	2.73454254842295e-219	0
PRSS23	3.01128099935319e-218	2.09674605139173	0.916	0.586	1.52160028897317e-214	0
COX6B1P3	1.31247237018891e-209	0.773941738428478	0.755	0.306	6.63192288656457e-206	0
ENSG00000258225	1.11344159956259e-208	1.29287319869311	0.056	0.26	5.62622040258975e-205	0
ENSG00000232721	7.51276331178055e-208	1.75363015701141	0.589	0.288	3.79619930144271e-204	0
ENSG00000241345	4.46166828623489e-207	0.607671986520433	0.008	0.293	2.25448098503449e-203	0
SLC7A8	2.50930458329497e-206	0.433889968714421	0.675	0.331	1.26795160593895e-202	0
MMS22L	5.72602035074352e-206	1.49541131028593	0.434	0.257	2.8933580832307e-202	0
CEMIP	1.28987795460052e-205	1.05957914479331	0.85	0.455	6.51775330459645e-202	0
CD164L2	2.19363444124806e-204	1.99691913551746	0.005	0.295	1.10844348316265e-200	0
BBOX1-AS1	2.30890647197225e-204	1.06481662232426	0.76	0.385	1.16669044028758e-200	0
GALNT15	3.74596171223195e-202	0.875573267477543	0.519	0.222	1.8928344531908e-198	0
ENSG00000232876	1.2289484003691e-201	0.921416262479266	0.171	0.399	6.20987626706504e-198	0
LGR6	4.73897656920479e-200	0.526167476068695	0.544	0.214	2.39460486041918e-196	0
ENSG00000287475	1.54392756236465e-198	2.23043487068902	0.003	0.283	7.80146597262857e-195	0
LINC01473	7.20477038281129e-198	0.370227187502505	0.697	0.412	3.64057047443455e-194	0
SAMD7	2.38790198121077e-196	0.545343999123066	0.235	0.298	1.2066068711058e-192	0
ENSG00000272345	3.51824397949818e-195	1.20142407471404	0.495	0.208	1.77776868284043e-191	0
LINC01715	1.81521367367811e-194	1.14365760939147	0.006	0.318	9.17227469309547e-191	0
DKK1	3.69887460002645e-194	1.80788363799282	0.907	0.541	1.86904133539336e-190	0
LIPT2	3.87248316216856e-194	1.27093765035086	0.289	0.243	1.95676574184377e-190	0
KLHL35	9.73169023607738e-193	0.586622262373488	0.013	0.354	4.9174230762899e-189	0
SIPA1L1-AS1	3.20702236000414e-192	2.13349928484452	0.458	0.082	1.62050839851009e-188	0
ITPRID2-DT	2.30280564617859e-191	2.36746414612082	0.661	0.136	1.16360769301404e-187	0
SHISA6	3.5050767750477e-188	0.571171855142564	0.232	0.359	1.7711152944316e-184	0
PLCE1	4.75210350715477e-186	1.54180745536339	0.176	0.306	2.40123790216531e-182	0
ENSG00000267382	6.86134813496382e-186	0.261461412957415	0.72	0.337	3.46703921259722e-182	0
LINC01655	1.78528778899475e-184	0.716030998709265	0.307	0.122	9.02105919779045e-181	0
IL7	6.3444844592549e-184	0.97787937337799	0.351	0.182	3.2058679972615e-180	0
LINC01602	2.1780724445147e-183	0.42454256814443	0.01	0.284	1.10058000621328e-179	0
LINC01512	1.24513893045715e-178	4.8080749803625	0.614	0.255	6.29168701559999e-175	0
MGC32805	2.5181427241695e-178	3.52955718768128	0.195	0.271	1.27241751852285e-174	0
L3MBTL4	8.68985517530417e-176	1.61052510218826	0.26	0.236	4.3909838200812e-172	0
TNS4	6.96810915760628e-173	2.26094408052345	0.996	0.575	3.52098555733845e-169	0
PTPRO	2.83118059766382e-170	2.48680976543856	0.657	0.407	1.43059555599953e-166	0
ENSG00000237735	4.7703278832628e-166	0.874775168032263	0.496	0.103	2.41044667941269e-162	0
OLFM4	4.26493837709995e-165	2.14412595541426	0.308	0.116	2.1550733619486e-161	0
ENSG00000287347	5.53606207512238e-165	0.599382422086055	0.322	0.071	2.79737216655934e-161	0
SLC28A3	1.00222767976835e-161	1.0136792993625	0.172	0.287	5.06425646586945e-158	0
LINC01978	1.56710823127716e-161	3.90594518090274	0.362	0.176	7.9185978926435e-158	0
ENSG00000273399	2.31090778655089e-159	2.03577833910197	0.286	0.21	1.16770170454417e-155	0
ENSG00000166104	1.14405738220082e-158	0.73730833455541	0.637	0.304	5.78092195226073e-155	0
KIZ	4.65005062207018e-158	3.07547226978575	0.656	0.363	2.34967057933206e-154	0
ENSG00000287775	5.86973839970307e-155	0.379416768089145	0.211	0.454	2.96597881336996e-151	0
ENSG00000289605	2.55217937930069e-153	6.14731840276779	0.218	0.279	1.28961624036064e-149	0
PTGES3L-AARSD1	5.96543969692822e-152	1.84465539980086	0.008	0.287	3.01433667885783e-148	0
RPUSD3	4.91854692193682e-150	0.551863734991969	0.487	0.315	2.48534175965468e-146	0
PDE4B	8.08122119312885e-150	1.37028288315762	0.458	0.254	4.08344106888801e-146	0
LINC02306	7.84205495115015e-145	1.54834593532336	0.198	0.275	3.96259036681617e-141	0
ENSG00000237950	1.48821330545429e-143	1.94537060358088	0.169	0.37	7.51994183246052e-140	0
CBWD4P	9.30922574648647e-139	1.65160855796742	0.605	0.28	4.70395176969961e-135	0
ENSG00000283108	4.55549810232867e-137	1.02883850242435	0.9	0.557	2.30189319110668e-133	0
GRM8	3.59333000379446e-136	1.07506123771281	0.654	0.416	1.81570965091734e-132	0
RBFOX1	2.73960909447689e-135	1.02669627343292	0.249	0.266	1.38432447543917e-131	0
IQCM	6.46336199041938e-133	1.80661200564878	0.406	0.292	3.26593681375891e-129	0
VLDLR-AS1	9.23361705849419e-133	0.406035857142918	0.651	0.402	4.66574669965711e-129	0
HERC2P4	1.53271827117299e-131	0.480723399463878	0.614	0.397	7.74482542423713e-128	0
EMC1-AS1	2.0309562168748e-131	0.67019209911737	0.16	0.276	1.02624217638684e-127	0
ENSG00000231873	2.04354695012741e-130	1.06421579839267	0.447	0.212	1.03260427389938e-126	0
PRELID2	3.97158323770276e-130	4.02389723647052	0.848	0.525	2.0068410100112e-126	0
ENSG00000213981	2.03904548510843e-127	6.45282933456128	0.616	0.265	1.03032968362529e-123	0
NOX1	3.34676866009665e-125	0.754975188897843	0.963	0.504	1.69112220394684e-121	0
ENSG00000229618	1.17958106924616e-124	0.402641007185133	0.755	0.449	5.96042314290085e-121	0
ENSG00000250284	2.03750105427861e-123	0.598673233541268	0.408	0.5	1.02954928272698e-119	0
SMOC2	4.22841187007394e-123	1.88177037306128	0.301	0.256	2.13661651794836e-119	0
SCNN1D	1.00422771570181e-120	0.990847059030431	0.404	0.248	5.07436264744126e-117	0
LINC01484	1.11189801340571e-119	2.5857804163844	0.045	0.278	5.61842066173907e-116	0
ENSG00000232310	3.27603577408043e-117	2.38193588708459	0.301	0.167	1.65538087664284e-113	0
HS6ST2	4.45520690658514e-117	1.06530841601493	0.251	0.143	2.25121604989747e-113	0
TAS2R5	1.91170245770625e-116	4.96880702019447	0.216	0.343	9.65983251878967e-113	0
ENSG00000258077	1.84313820328047e-115	2.67247350753352	0.7	0.434	9.31337734117623e-112	0
KAZN	1.24052607310157e-112	2.96300658100785	0.59	0.333	6.26837824738225e-109	0
UBQLN1-AS1	1.4527772870925e-111	1.77389961229895	0.114	0.261	7.34088363167839e-108	0
GPC3	5.38025743172486e-110	1.44783551385502	0.196	0.278	2.71864408025057e-106	0
ENSG00000222001	1.89618328460797e-108	1.22874963139269	0.728	0.393	9.58141413712406e-105	0
LEMD1	1.06596384740889e-104	3.54963369073519	0.624	0.27	5.38631532095712e-101	0
FRAS1	4.46513070713076e-104	1.96758160254837	0.265	0.198	2.25623054631317e-100	0
SNTB1	9.72895458741731e-104	2.69096498361631	0.519	0.296	4.91604075302197e-100	0
KCND3	1.30320741705084e-100	3.15242034427579	0.262	0.196	6.58510707835788e-97	0
ENSG00000225177	1.52591883388333e-100	2.44076510648276	0.18	0.324	7.71046786761246e-97	0
SSC4D	2.98870383772364e-100	0.417645896436277	0.34	0.408	1.51019204920176e-96	0
LINC01117	4.65659339666144e-90	3.99552933007597	0.256	0.524	2.35297664333303e-86	0
CLN8-AS1	7.12102465408523e-90	1.4747646101639	0.435	0.273	3.59825375770927e-86	0
ENSG00000251654	7.67869801531785e-90	0.498978000572951	0.955	0.505	3.88004610714011e-86	0
TMEM200A	6.04211367266955e-87	0.492847542896634	0.995	0.573	3.05308003879992e-83	0
DCLRE1CP1	4.44543560906048e-84	2.87007869678561	0.843	0.524	2.24627861325826e-80	0
ADAMTS19	3.4101951720898e-82	2.28204775445722	0.215	0.315	1.72317162045697e-78	0
PDE4D	7.39477032560978e-81	2.23354240917689	0.53	0.356	3.73657744553062e-77	0
ENSG00000289378	1.71181281447031e-73	0.924104109585866	0.229	0.365	8.64979015151845e-70	0
ZBTB20	6.68713321989811e-73	3.78984248170097	0.239	0.306	3.37900841601452e-69	0
ENSG00000260573	1.01582446298396e-71	5.0854494727604	0.34	0.221	5.13296101145793e-68	0
LINC02288	1.15577540327982e-70	0.990604918300976	0.403	0.18	5.84013311277291e-67	0
REM1	6.18513609857621e-69	1.59227018893336	0.304	0.198	3.12534927061056e-65	0
CYP27B1	6.99423316903578e-69	1.4862687576378	0.596	0.222	3.53418602031378e-65	0
MAP2K4P1	2.24671206334674e-67	1.09259961621477	0.279	0.126	1.13526360560911e-63	0
FGF13	2.04846305727068e-65	1.26008283878147	0.312	0.209	1.03508838283887e-61	0
HEPH	3.93768605753976e-65	2.81270849965097	0.591	0.483	1.98971276487484e-61	0
CORO6	8.65203679425044e-65	0.253412990078038	0.776	0.478	4.37187419213475e-61	0
SLC25A1	1.62622569414431e-62	2.27653848542094	0.441	0.301	8.21731843251121e-59	0
ENSG00000265484	2.93723762810178e-62	3.42709881258021	0.393	0.42	1.48418617347983e-58	0
LINC01036	1.10601177440637e-60	2.91766234438437	0.393	0.243	5.58867749607537e-57	0
SH3PXD2A	1.52994300412578e-60	4.4272512046235	0.622	0.428	7.73080199984759e-57	0
ENSG00000287293	2.35909695935147e-60	0.664070751475272	0.39	0.016	1.1920516935603e-56	0
PLA2G2A	4.8361651441979e-60	2.22482317092514	0.984	0.548	2.4437142473632e-56	0
ZNRF3	1.49938651255846e-59	4.80507532207169	0.596	0.36	7.57640004795792e-56	0
ENSG00000286973	8.34705552000316e-59	2.54261985575786	0.198	0.275	4.2177671542576e-55	0
BCAS1	2.38923511295289e-58	3.06453846484353	0.269	0.275	1.2072805025751e-54	0
LINC01811	1.69482411746354e-56	5.85965115683978	0.409	0.246	8.56394626554328e-53	0
ZBTB7C	3.72465764933691e-55	1.75381068818968	0.294	0.256	1.88206951020994e-51	0
ENSG00000234859	1.42942769481711e-54	3.14266112937415	0.283	0.168	7.22289814191085e-51	0
SUMF1	1.50544609434849e-53	1.66619114882354	0.424	0.302	7.60701911474291e-50	0
SLC25A34-AS1	1.78221240761046e-53	1.25303592884689	0.522	0.376	9.00551929565566e-50	0
BTBD11	7.43182478909201e-53	0.867331230156219	0.417	0.235	3.75530106592819e-49	0
TGM2	3.57047234030429e-52	1.17364320191369	0.217	0.288	1.80415967355576e-48	0
DSCR9	8.26399954893082e-49	1.80247033183513	0.3	0.223	4.17579897207474e-45	0
ENSG00000267053	4.41934749504953e-47	1.56229463303065	0.591	0.369	2.23309628924853e-43	0
LINC01500	1.31996038224451e-46	3.76553785628981	0.34	0.198	6.66975981148149e-43	0
ALCAM	1.85263754487726e-46	1.07613059242378	0.278	0.232	9.3613775142648e-43	0
OXR1-AS1	5.50757207894795e-46	3.4278878052659	0.201	0.32	2.7829761714924e-42	0
DNAI3	1.17571460429355e-44	0.9611178356897	0.025	0.258	5.94088589549533e-41	0
ARSDP1	1.75545572590717e-44	2.2127232198653	0.474	0.103	8.87031778300894e-41	0
DMXL1-DT	1.14163732081228e-43	0.887407463604013	0.17	0.3	5.76869338206445e-40	0
ENSG00000258744	7.88029407581641e-43	0.285027661473524	0.152	0.265	3.98191259651003e-39	0
ENSG00000284946	1.07220424746269e-42	0.42570299240808	0.521	0.321	5.417848062429e-39	0
LTB	6.66799259529575e-42	1.14351501190016	0.305	0.069	3.36933665840295e-38	0
ENSG00000236283	3.09200989259295e-41	0.961674558869108	0.265	0.149	1.56239259872722e-37	0
ENSG00000272631	1.14305568120327e-40	0.814561705388181	0.315	0.437	5.77586035712012e-37	0
SYNPR	8.27156636221493e-39	1.75015971400259	0.224	0.256	4.1796224828272e-35	0
SYT3	9.86872812735613e-37	0.387090063963903	0.279	0.353	4.98666832275305e-33	0
CNTN4-AS1	4.55382253630266e-35	1.05994	0.03	0.342	2.30104652759373e-31	0
SYN3	1.30892428263726e-34	1.13667071194879	0.238	0.306	6.6139944001661e-31	0
LRP2	1.0984987959095e-33	1.71290264289567	0.266	0.175	5.55071441573072e-30	0
TNPO1-DT	1.14371975970067e-33	1.15770416516565	0.504	0.227	5.77921594576751e-30	0
ENSG00000272010	2.03848226179334e-33	0.339875091441781	0.36	0.082	1.03004508688418e-29	0
ENSG00000256540	9.1016805062412e-33	0.721350351441094	0.399	0.181	4.59907915980368e-29	0
MBNL2	2.92645786931061e-32	1.87416808581973	0.485	0.34	1.47873916136265e-28	0
LINC01429	6.69401614239057e-32	3.05957133430648	0.353	0.117	3.38248635674996e-28	0
PPP2R2C	5.19122849888538e-30	2.09954493587894	0.361	0.328	2.62312776048678e-26	0
LINC02112	1.26583541125246e-29	2.23264222783732	0.55	0.314	6.39626633305868e-26	0
SLC6A2	1.236535890385e-26	3.93704912762233	0.047	0.262	6.24821585411539e-23	0
ENSG00000259362	3.46114887805955e-26	2.25333474016889	0.454	0.43	1.74891852808349e-22	0
CTNNA2	4.04398263017413e-24	4.78407599939998	0.411	0.292	2.04342442302699e-20	0
ENSG00000269399	1.39990670113539e-23	1.98992463312512	0.323	0.084	7.07372856083712e-20	0
STK39	6.70418953188112e-23	1.55926585735658	0.53	0.377	3.38762697045953e-19	0
ENSG00000261578	1.11821942083654e-22	1.20591916500181	0.22	0.253	5.65036273348705e-19	0
ENSG00000234699	6.6010115305767e-22	0.787706195431156	0.263	0.224	3.33549112640041e-18	0
ENSG00000289406	1.07787210171245e-21	1.98768734350253	0.292	0.165	5.44648772995299e-18	0
TBC1D8	3.86786826001343e-21	2.20681351263256	0.393	0.352	1.95443383178478e-17	0
ENSG00000236514	6.53245492513715e-20	1.38403377588235	0.337	0.068	3.3008494736718e-16	0
ENSG00000204758	8.06093938378181e-20	1.0301139096574	0.485	0.35	4.07319267062495e-16	0
TGM6	9.33311470208718e-19	1.28548178130427	0.599	0.409	4.71602285896465e-15	0
HIVEP3	4.06915769131635e-17	3.33713204200432	0.239	0.258	2.05614538142215e-13	0
FAM240B	1.31332153338397e-16	1.14933601716743	0.495	0.223	6.63621370818922e-13	0
GUSBP13	5.89504719134141e-16	1.02551445279278	0.35	0.221	2.97876734578481e-12	0
POMGNT2	6.49764107599558e-16	1.60343982682321	0.348	0.312	3.28325803570057e-12	0
TNFAIP2	9.22907692896866e-16	0.575288171025647	0.193	0.284	4.66345257220787e-12	0
SEPTIN14P21	1.95643690833732e-15	2.50026043040216	0.48	0.196	9.88587569782848e-12	0
CYP4F9P	5.58494846330423e-14	1.29846296258887	0.277	0.169	2.82207445850763e-10	0
ENSG00000289458	6.1713000899648e-14	1.43207970829443	0.357	0.376	3.11835793545921e-10	0
ADAMTS18	6.29523715463048e-14	1.58554764616198	0.368	0.183	3.18098333423478e-10	0
ERC1	1.2415265617858e-13	6.9035523535673	0.484	0.355	6.27343371670367e-10	0
CCDC26	3.12602825680988e-13	2.39910465851661	0.275	0.182	1.57958207816603e-09	0
TAF13	1.13049083357359e-12	1.50579492056628	0.231	0.377	5.71237018204736e-09	0
ITPR2	6.92430526043771e-12	0.734852100059573	0.36	0.236	3.49885144809918e-08	0
WNT11	8.88412420353817e-12	2.47536121205261	0.432	0.395	4.48914796004784e-08	0
SORBS1	1.22036770073421e-11	2.16526345272864	0.361	0.287	6.16651799180995e-08	0
OFCC1	2.36029421140812e-11	4.5210479488927	0.412	0.339	1.19265666502452e-07	0
ENSG00000286046	1.13149673924509e-10	2.29049280534328	0.368	0.214	5.71745302340544e-07	0
LINC01543	1.55775956701888e-10	0.806329871762953	0.407	0.359	7.87135909214638e-07	0
ENSG00000285598	2.02892959114112e-10	1.75060221832424	0.368	0.213	1.02521812240361e-06	0
APBB2	5.71771248977975e-10	3.1677071663471	0.389	0.326	2.88916012108571e-06	0
LINC01414	6.05483270929894e-10	2.01135730897433	0.493	0.305	3.05950696800876e-06	0
BACE2	1.1525744491853e-09	2.24114026316815	0.45	0.388	5.82395869173333e-06	0
LMX1B	9.89632252179012e-09	0.961437073795585	0.249	0.311	5.00061177026055e-05	0
ENSG00000250240	5.28272661020869e-08	1.40367451496854	0.377	0.447	0.000266936175613845	0
DHDDS-AS1	1.12750355548421e-07	0.263892426766047	0.425	0.356	0.000569727546586171	0
ENSG00000254394	2.38311694473873e-07	2.93794673374958	0.471	0.319	0.00120418899217648	0
ACTG1P23	3.78847145587616e-07	0.597526369190376	0.536	0.409	0.00191431462665423	0
LINC00894	5.13398598797599e-07	2.37740653959913	0.4	0.322	0.00259420311972427	0
LINC00613	8.44347211580455e-07	0.813067182027625	0.366	0.152	0.00426648646011604	0
LRMDA	8.87099188788893e-07	0.565439780711939	0.353	0.296	0.00448251220095028	0
CAMTA1	1.04592059992031e-06	3.07382761669298	0.38	0.306	0.00528503679139731	0
ENSG00000259495	1.56244930943574e-06	0.65255242956145	0.268	0.285	0.0078950563605788	0
POPDC2	2.82050893807179e-06	0.745286493342277	0.253	0.395	0.0142520316640767	0
ENSG00000284882	1.04635719661798e-05	1.46216975382999	0.287	0.191	0.0528724291451064	0
TBL1X	1.43246787940745e-05	3.75637202395279	0.353	0.271	0.0723826019464584	0
NBEA	1.82371087278159e-05	1.93155642397419	0.365	0.276	0.0921521104016535	0
PROX1	3.37944758157084e-05	4.59045031384774	0.32	0.207	0.170763486296774	0
PCDHB11	5.68033700009206e-05	0.986199838158798	0.279	0.271	0.287027428614652	0
ENSG00000249679	0.000214479930880193	0.710063446496942	0.421	0.136	1	0
ENSG00000233689	0.000346842569647973	0.290764540577554	0.255	0.088	1	0
ALG9	0.000669130187444617	1.26056870849562	0.444	0.429	1	0
HMGN4	0.000741220098985528	2.71805762818328	0.496	0.469	1	0
NFIA	0.000851973289228612	2.79579701004968	0.347	0.308	1	0
A1CF	0.000896986391265363	2.15024756724768	0.288	0.188	1	0
MUC5B	0.00180043102163944	2.76716042564256	0.367	0.232	1	0
ENSG00000257191	0.00191865434343234	3.77543324657288	0.347	0.18	1	0
TG	0.00207606475683001	2.15680296976649	0.244	0.453	1	0
ENSG00000272008	0.00307368446937881	0.797115179612634	0.286	0.146	1	0
CXCL9	0.00313788562693346	0.414357953411571	0.758	0.558	1	0
RIC8A	0.00362436967911302	0.835784430585612	0.444	0.421	1	0
USB1	0.00408602451136195	1.25487532708083	0.174	0.269	1	0
CRYBG1	0.00502592793001332	2.77200749028163	0.367	0.299	1	0
NRCAM	0.00726110466534165	1.5169943744518	0.375	0.244	1	0
RUNX2	0.00735967386487509	0.553433190682933	0.296	0.242	1	0
CD101	0.00873188180500148	2.81843073235006	0.171	0.341	1	0
GPC5	0.00943310043272023	1.9237430598719	0.329	0.248	1	0
GTF2IP5	0	3.18769144343303	0.995	0.36	0	1
UBXN7	0	2.73166525158341	0.834	0.294	0	1
ASMTL	0	2.36309078440457	0.445	0.142	0	1
TMEM243	0	2.31849279768648	0.871	0.226	0	1
ZNF514	0	1.60446581715982	0.889	0.154	0	1
STEAP2	0	1.38205268175108	0.98	0.223	0	1
ZNF213	0	1.31956598603393	0.993	0.352	0	1
ACTB	0	1.27912560796428	0.999	0.478	0	1
GABRB1	0	1.03160926903772	0.992	0.265	0	1
ATG4B	0	0.950756485266298	0.428	0.163	0	1
PLEK2	0	0.921051549358326	0.996	0.559	0	1
SLC24A2	0	0.839543119792879	0.992	0.461	0	1
RAB3C	0	0.6483302125303	0.977	0.27	0	1
ENSG00000249881	0	0.626882010811661	0.992	0.241	0	1
ENSG00000279983	0	0.442754748529399	0.715	0.223	0	1
PRSS16	0	0.355806520292431	0.996	0.356	0	1
ENSG00000280241	0	0.299039378656406	0.597	0.209	0	1
HSPA8	0	0.284748345093488	0.997	0.478	0	1
RNA5SP368	0	0.274799324349162	0.718	0.19	0	1
ADARB2	1.90147615505684e-300	0.658331467011661	0.438	0.21	9.60815901150222e-297	1
GMDS	1.51248767528723e-299	3.23745600967064	0.992	0.561	7.64260022322637e-296	1
ASMTL-AS1	1.62575132702471e-299	2.0330912220503	0.45	0.186	8.21492145545587e-296	1
RNLS	3.47395341084436e-293	1.04842118394358	0.761	0.305	1.75538865849965e-289	1
FTSJ1	1.84232800571193e-280	1.40686102506124	0.057	0.467	9.3092834128624e-277	1
LASTR	2.86418518466296e-276	0.550429614545932	0.991	0.468	1.44727277381019e-272	1
ZRANB2-AS2	1.434166062137e-272	0.809225844843439	0.775	0.33	7.24684111197824e-269	1
KIF24	1.59264418206567e-272	0.400825314672113	0.828	0.375	8.04763105197783e-269	1
SLC12A2	7.38019902997022e-256	1.71529059143896	0.996	0.524	3.72921456984395e-252	1
SLC25A25-AS1	1.29248422579404e-255	2.65195854683625	0.552	0.207	6.53092279293726e-252	1
SAMD5	4.19078467358884e-236	1.3522789792327	0.993	0.53	2.11760349556444e-232	1
PTRH2	1.04649577724979e-231	2.51473583803895	0.7	0.319	5.28794316244317e-228	1
ENSG00000258231	1.26467851186956e-216	0.938187985373734	0.401	0.207	6.39042052047686e-213	1
PISD	3.22409901111431e-214	2.0674305157083	0.107	0.343	1.62913723031606e-210	1
GATC	9.12611304692707e-214	0.947851260876979	0.688	0.282	4.61142492261225e-210	1
ALDH3B2	2.13791581168149e-205	1.47268558366696	0.471	0.14	1.08028885964266e-201	1
ENSG00000231772	1.53461630337872e-202	2.19273286570084	0.98	0.478	7.75441618097269e-199	1
ENSG00000233358	6.08102425728666e-171	2.92240074484237	0.346	0.233	3.07274155720695e-167	1
ENSG00000231252	1.52669959478171e-152	0.765909784270598	0.405	0.2	7.71441305243197e-149	1
SGPP2	4.80556526180082e-151	0.356461168671866	0.574	0.345	2.42825212678795e-147	1
HERC4	1.62597651587486e-149	2.96150130559844	0.194	0.304	8.21605933471565e-146	1
ENSG00000285679	1.87420311257134e-143	1.30646075422002	0.2	0.293	9.47034832782297e-140	1
TESC	5.34841598889948e-143	0.580868656185152	0.356	0.262	2.70255459919091e-139	1
CTTNBP2	5.54647331238124e-140	0.440375511164253	0.363	0.316	2.80263296474624e-136	1
ADAMTS18	1.0764831864248e-134	0.709770067833691	0.423	0.188	5.43946954100454e-131	1
BCL11A	7.66644515888676e-127	1.98110015090065	0.818	0.475	3.87385473878548e-123	1
NUTM2A-AS1	2.2252799391223e-118	2.5768444425764	0.211	0.282	1.1244339532385e-114	1
GRHL2	5.70988089535813e-117	1.50327918022228	0.996	0.598	2.88520281642446e-113	1
SORBS2	1.16778680937295e-109	0.796243946896208	0.224	0.279	5.90082674776153e-106	1
MID1	9.29951782974423e-104	1.72813789989896	0.589	0.414	4.69904635936976e-100	1
PTPRN2	4.50825596124936e-96	1.32113955144858	0.933	0.56	2.2780217372193e-92	1
TCF7L2	3.268674921327e-92	1.03979877100217	0.216	0.317	1.65166143774653e-88	1
KANK1	9.72102371009668e-86	3.31388829437678	0.547	0.377	4.91203328071185e-82	1
LINC02163	2.25722175494673e-85	0.723129572677939	0.979	0.549	1.14057415277458e-81	1
STK39	8.36061633795173e-84	1.89047674756435	0.524	0.388	4.22461943556701e-80	1
CASK	1.01922781997531e-77	0.960668091699032	0.367	0.53	5.15015817433525e-74	1
RPH3AL	1.17813053967824e-75	2.58155441638058	0.187	0.279	5.95309361699417e-72	1
GPR39	2.55022644651201e-75	2.08219177802903	0.781	0.49	1.28862942342252e-71	1
LINC01331	6.63836933153855e-75	0.763535726007907	0.139	0.265	3.35436802322643e-71	1
EMC1-AS1	1.54328745818775e-72	0.902459747950027	0.139	0.271	7.79823152622271e-69	1
COPG2	5.5236288107532e-72	2.52176054114647	0.782	0.492	2.79108963807359e-68	1
LARGE1	3.32483373369088e-70	2.50031703452619	0.223	0.338	1.680038485634e-66	1
HIVEP1	3.5322956596586e-70	0.897903508790929	0.189	0.254	1.78486899682549e-66	1
EPHB2	7.39999431004826e-70	0.271270683724184	0.862	0.557	3.73921712486739e-66	1
SHANK2	5.55101923843794e-69	3.6714905028736	0.475	0.387	2.80493002118269e-65	1
PIP5K1B	5.29838005379031e-68	0.926623642366343	0.517	0.429	2.67727144118024e-64	1
PRSS3	2.56784829157376e-66	0.518764006149523	0.73	0.474	1.29753374173222e-62	1
NXPH1	3.46376460174424e-65	1.8868142044933	0.263	0.258	1.75024025326136e-61	1
PATJ	4.65786331172425e-63	1.07465851478347	0.576	0.475	2.35361833141426e-59	1
ENSG00000236212	5.57014893957618e-62	0.361562486624942	0.965	0.533	2.81459625916784e-58	1
SLC44A3-AS1	8.22332489396314e-59	1.96059278809698	0.306	0.331	4.15524606891958e-55	1
LINC02112	9.67558703138754e-59	1.45257214453045	0.522	0.334	4.88907412696013e-55	1
LINC00511	2.13183185692886e-58	1.56970401545942	0.874	0.566	1.07721463730615e-54	1
SUPT7L	1.53741384390697e-56	0.663969174505281	0.617	0.459	7.7685521532619e-53	1
UBTD1	1.6730851242637e-55	0.407748161339147	0.551	0.41	8.45409913290446e-52	1
PTPRK	2.77728758350671e-53	2.70698365870101	0.822	0.59	1.40336341594594e-49	1
ENSG00000111788	9.14028834298359e-51	1.06424073814715	0.235	0.296	4.61858769970961e-47	1
PVT1	1.85808257608975e-50	1.78571278692437	0.77	0.554	9.38889125698149e-47	1
ENSG00000287923	2.02846030257267e-48	0.597121884081417	0.675	0.405	1.02498099088997e-44	1
TGFBR2	2.54161428311011e-48	0.740063613751686	0.23	0.313	1.28427769725554e-44	1
NFIA	4.30843530035913e-48	0.71256512100692	0.448	0.297	2.17705235727147e-44	1
ENSG00000286288	2.41824411822888e-40	0.616941674077513	0.339	0.242	1.22193875294105e-36	1
ENSG00000248973	1.49274632379149e-39	2.60969997012744	0.367	0.25	7.54284717411841e-36	1
RAPGEF2	1.50585743522112e-39	1.82022360738205	0.272	0.337	7.60909762017231e-36	1
LINC01876	7.93833257702172e-36	0.923543703032883	0.54	0.511	4.01123945116908e-32	1
ENSG00000233571	3.37510252887575e-35	0.773615480702082	0.405	0.381	1.70543930784092e-31	1
FNDC3B	7.26031636561061e-34	0.920148839605905	0.323	0.435	3.66863785954304e-30	1
OGG1	2.75567760847398e-32	0.267601104240489	0.556	0.421	1.3924438955619e-28	1
AUTS2	3.40907316286443e-31	0.611791659434336	0.241	0.274	1.7226046691954e-27	1
COL27A1	8.64262908933957e-31	1.84251019566049	0.372	0.308	4.36712047884329e-27	1
ENSG00000227088	2.63453432157934e-27	0.752749057001392	0.626	0.53	1.33123019269404e-23	1
NAALADL2	8.2787827422253e-27	2.62438308060932	0.542	0.434	4.18326891964645e-23	1
CAMK2D	4.98128058421398e-23	0.918277485296271	0.249	0.316	2.51704107920332e-19	1
CHRM3	8.33329571212298e-22	0.396796312616996	0.976	0.593	4.21081432333574e-18	1
MIR4713HG	7.39817090632069e-20	0.708934485738737	0.593	0.521	3.73829575896385e-16	1
GALNT7	8.39003375446593e-19	1.97258486413751	0.266	0.336	4.23948405613164e-15	1
ZFAT	1.69300992533462e-18	1.50834976485719	0.2	0.258	8.55477915271584e-15	1
SEMA3A	2.82809211073823e-15	1.71652667350568	0.92	0.624	1.42903494355603e-11	1
IMMP2L	7.12249215738017e-15	2.33908957832174	0.565	0.513	3.5989952871242e-11	1
ITPR2	1.01142748431363e-11	1.21606394439122	0.317	0.25	5.11074307823678e-08	1
MAN1A1	1.5912155791444e-11	1.3088998456431	0.277	0.298	8.04041232141663e-08	1
ENSG00000250546	2.80201940182381e-11	1.60856882041009	0.792	0.561	1.41586040374157e-07	1
CMSS1	1.03982067203454e-10	0.370294313476058	0.248	0.279	5.25421385579055e-07	1
CASC9	2.69301521440202e-10	0.401396268149359	0.438	0.352	1.36078058783734e-06	1
SLC38A1	2.97958131345338e-09	0.977119314864033	0.336	0.366	1.50558243768799e-05	1
PLD1	8.73639849217278e-09	1.20066147763431	0.338	0.32	4.41450215809491e-05	1
FAM172A	1.08765113044212e-08	3.35853360909258	0.255	0.322	5.49590116212403e-05	1
BICD1	3.74362968813607e-08	1.91092683990509	0.329	0.357	0.000189165608141516	1
MGAT5	1.97523424373341e-07	2.70243484913444	0.468	0.473	0.000998085863358491	1
HPCAL1	6.8411653553e-07	1.15423745843699	0.347	0.342	0.00345684085403309	1
SAMD12	1.38551335610666e-06	1.35622894398327	0.589	0.523	0.00700099898840697	1
FTX	4.64024880038356e-06	1.21869538089291	0.428	0.389	0.0234471771883381	1
SUMF1	6.83346996996819e-06	0.907126367076732	0.264	0.332	0.0345295237582493	1
LINC01572	0.000739171147095055	0.762457237892438	0.491	0.519	1	1
NDRG3	0.0017820420653837	2.40324163855776	0.541	0.523	1	1
MCTP2	0.00178318587198266	0.281102755963624	0.366	0.484	1	1
NBDY	0.00299809851724194	0.495009488121079	0.351	0.276	1	1
ADAM32	0.00982618190372874	1.62450178248493	0.473	0.522	1	1
MUC4	0	11.8750739305639	0.991	0.541	0	2
MUC16	0	11.4722843187771	0.903	0.379	0	2
ITGB8	0	11.0085647591794	0.98	0.458	0	2
FRMD5	0	10.9135268433994	0.99	0.564	0	2
CLIC5	0	9.69427351506126	0.993	0.585	0	2
MXD1	0	9.63208658946949	0.994	0.566	0	2
MYO5B	0	9.36288777158866	0.991	0.597	0	2
LINC02474	0	9.25064648826933	0.993	0.581	0	2
BNIP5	0	8.7933602125548	0.875	0.049	0	2
SCEL	0	8.69902756540498	0.872	0.335	0	2
MACC1	0	8.35012603591913	0.968	0.426	0	2
PMEPA1	0	8.14416864623835	0.983	0.54	0	2
PGBD5	0	8.1091703788858	0.984	0.294	0	2
RNF103-CHMP3	0	8.05890062042421	0.934	0.455	0	2
ENSG00000285744	0	7.69127918419511	0.992	0.461	0	2
ENSG00000259354	0	7.68726352187571	0.911	0.174	0	2
ATG9B	0	7.63418477632302	0.884	0.361	0	2
HMGN2P46	0	7.62217236276681	0.963	0.163	0	2
TMCC3	0	7.54527603622646	0.947	0.133	0	2
CADPS2	0	7.27742373010259	0.915	0.391	0	2
LINC01226	0	7.27455615026748	0.892	0.243	0	2
ZBP1	0	7.2729062247574	0.969	0.381	0	2
PTPRR	0	7.23088103376419	0.976	0.304	0	2
PPARD	0	7.21174613128443	0.879	0.27	0	2
RSAD2	0	7.2024333387993	0.986	0.505	0	2
ENSG00000261632	0	7.11266275308565	0.724	0.045	0	2
DUOX2	0	7.04527658380779	0.893	0.245	0	2
ANKRD36C	0	7.03830943447118	0.896	0.167	0	2
MUC13	0	6.69778616607592	0.96	0.521	0	2
SDC4	0	6.69393583773515	0.856	0.294	0	2
KLK10	0	6.6425385698363	0.921	0.299	0	2
ENSG00000243004	0	6.39349827194017	0.987	0.497	0	2
WARS1	0	6.39115068696955	0.975	0.602	0	2
LINC02251	0	6.36391872745716	0.972	0.561	0	2
HDAC9	0	6.34174472178932	0.862	0.212	0	2
LAMC2	0	6.28691812613714	0.994	0.532	0	2
BIRC3	0	6.10327548459004	0.935	0.286	0	2
PTGS2	0	5.93559705661865	0.981	0.345	0	2
IDO1	0	5.90492229447989	0.867	0.381	0	2
MMP7	0	5.62042328668982	0.983	0.469	0	2
ENSG00000286736	0	5.56800071746137	0.916	0.245	0	2
NEBL	0	5.17339730536558	0.994	0.627	0	2
MTUS1-DT	0	4.95118134851591	0.929	0.336	0	2
MX2	0	4.82368258300336	0.964	0.276	0	2
NOS2	0	4.75972420475331	0.967	0.383	0	2
CCL20	0	4.64151764956708	0.957	0.124	0	2
LAMB3	0	4.53498928346361	0.978	0.406	0	2
GBP1	0	4.44601703021682	0.955	0.448	0	2
IFIH1	0	4.41945952418129	0.979	0.348	0	2
ENSG00000241772	0	4.40857213140027	0.884	0.098	0	2
WIPF3	0	4.37052967065525	0.701	0.138	0	2
ICAM1	0	4.35955895644167	0.719	0.159	0	2
ENSG00000249815	0	4.19914788863401	0.971	0.443	0	2
LINC00944	0	4.00004100014384	0.885	0.276	0	2
LBH	0	3.95277174992241	0.856	0.12	0	2
ISG20	0	3.93797925275657	0.836	0.156	0	2
TNIP2	0	3.86346572342114	0.836	0.23	0	2
PLA2G4C	0	3.84783343153915	0.708	0.108	0	2
CACNG4	0	3.8383249263226	0.923	0.328	0	2
TNFAIP3	0	3.81778671130806	0.946	0.341	0	2
ENSG00000261051	0	3.63462671907373	0.837	0.262	0	2
APBA3	0	3.60762901003212	0.738	0.155	0	2
COL22A1	0	3.54354836348288	0.987	0.381	0	2
HTR1D	0	3.48907845581868	0.831	0.308	0	2
ENSG00000285579	0	3.48804101840949	0.974	0.46	0	2
ENSG00000230533	0	3.46202613055859	0.921	0.302	0	2
LINC00173	0	3.45657364834414	0.832	0.036	0	2
TP53INP2	0	3.43504269531824	0.891	0.13	0	2
CCL5	0	3.35190634877866	0.783	0.116	0	2
TNFRSF21	0	3.34627925673633	0.993	0.604	0	2
GIPR	0	3.3163684394813	0.964	0.467	0	2
NRIR	0	3.28538866435087	0.896	0.277	0	2
ENSG00000236212	0	3.24178415016375	0.987	0.543	0	2
ATF3	0	3.17828141861104	0.971	0.192	0	2
ENSG00000276850	0	3.17709162456621	0.981	0.235	0	2
ENSG00000223653	0	3.12607918001297	0.97	0.326	0	2
LINC01913	0	3.03737560164062	0.061	0.332	0	2
SLC2A1	0	2.90518006008413	0.912	0.404	0	2
SLC26A7	0	2.78543236269149	0.643	0.123	0	2
SEMA3B	0	2.76700671305949	0.757	0.122	0	2
ENSG00000286721	0	2.71977486108546	0.861	0.243	0	2
ENSG00000288587	0	2.71805999955975	0.715	0.101	0	2
HDAC2	0	2.67647131003794	0.916	0.345	0	2
ENSG00000231856	0	2.64683321774941	0.572	0.054	0	2
LINC02725	0	2.56864573116853	0.73	0.079	0	2
HLA-DRB6	0	2.53778122748824	0.911	0.293	0	2
IFIT2	0	2.40571298637912	0.906	0.266	0	2
LRAT	0	2.38266141470908	0.562	0.068	0	2
GBP4	0	2.35206088943127	0.989	0.598	0	2
ENSG00000286319	0	2.3321323464377	0.953	0.128	0	2
ENSG00000249951	0	2.31462444992137	0.724	0.116	0	2
ENSG00000289287	0	2.29863037508967	0.786	0.148	0	2
ZNF570	0	2.27897354767304	0.876	0.106	0	2
CLN8-AS1	0	2.27102329585604	0.882	0.241	0	2
ENSG00000232294	0	2.20896079945451	0.908	0.228	0	2
APOBEC3A	0	2.20344651840248	0.941	0.139	0	2
GATA3	0	2.13890914312107	0.778	0.055	0	2
ENSG00000253666	0	2.09176851616833	0.964	0.268	0	2
LINC02086	0	2.08712844697455	0.971	0.5	0	2
LINC00511	0	2.06956949918736	0.987	0.563	0	2
ENSG00000272772	0	2.05433367747777	0.901	0.048	0	2
ENSG00000269966	0	2.04874985875462	0.828	0.228	0	2
CLN8	0	2.0299956691738	0.925	0.175	0	2
ENSG00000258077	0	2.01863416738783	0.955	0.433	0	2
ENSG00000287743	0	1.97268140944777	0.091	0.457	0	2
LINC02457	0	1.94903839330713	0.887	0.024	0	2
ACTG1P23	0	1.92920180555688	0.045	0.472	0	2
ENSG00000259753	0	1.91651487966988	0.861	0.021	0	2
LINC02352	0	1.87258982416247	0.012	0.305	0	2
ENSG00000258691	0	1.86146588912358	0.963	0.442	0	2
EPB41L1	0	1.85515031516535	0.983	0.472	0	2
GLS	0	1.83681972036077	0.805	0.293	0	2
ENSG00000267733	0	1.81228291626325	0.965	0.317	0	2
PPP1R14C	0	1.80045687648497	0.907	0.192	0	2
NGF-AS1	0	1.79036314557249	0.032	0.372	0	2
LIPT2	0	1.76652387710342	0.838	0.19	0	2
ENSG00000284060	0	1.69496664344261	0.003	0.255	0	2
ENSG00000288538	0	1.64408526625214	0.922	0.071	0	2
ZNF596	0	1.62951950679949	0.582	0.166	0	2
CHST3	0	1.59992109433849	0.889	0.318	0	2
ZSWIM4	0	1.51744900333918	0.895	0.19	0	2
PARD3B	0	1.4615246638023	0.859	0.439	0	2
SEMA7A	0	1.45152472643859	0.951	0.412	0	2
ENSG00000227678	0	1.41512689158699	0.882	0.499	0	2
ENSG00000214942	0	1.36676918871099	0.809	0.024	0	2
RCAN2	0	1.34612985935931	0.678	0.149	0	2
GUSBP13	0	1.33613942553504	0.96	0.169	0	2
ENSG00000227033	0	1.33499033045467	0.024	0.418	0	2
TNPO1-DT	0	1.29151006180133	0.908	0.211	0	2
DEPP1	0	1.27830969596536	0.5	0.082	0	2
GATC	0	1.19582045513515	0.028	0.363	0	2
ENSG00000279048	0	1.18898181715215	0.954	0.341	0	2
ENSG00000273489	0	1.18430639667145	0.918	0.044	0	2
HTR2B	0	1.18207426186335	0.006	0.333	0	2
TSBP1	0	1.16545758819807	0.924	0.14	0	2
RFK	0	1.1642998355096	0.824	0.074	0	2
DSCR9	0	1.12960308075869	0.016	0.26	0	2
ENSG00000286256	0	1.12014549910885	0.021	0.381	0	2
ENSG00000273221	0	1.11305107131699	0.002	0.294	0	2
TYMP	0	0.985798769476933	0.978	0.365	0	2
LINC00613	0	0.896453105496388	0.96	0.11	0	2
CD8B	0	0.86815345093145	0.723	0.029	0	2
RGPD5	0	0.866974147358201	0.001	0.266	0	2
KIAA0319	0	0.862364281319342	0.139	0.34	0	2
NOMO3	0	0.851429644020429	0.033	0.251	0	2
CD274	0	0.8453888168847	0.655	0.091	0	2
OR5V1	0	0.840756573047026	0.008	0.376	0	2
MDH1B	0	0.811966906194467	0.013	0.327	0	2
IGF2BP2	0	0.77829343649724	0.994	0.631	0	2
ARHGDIB	0	0.766236070053639	0.046	0.29	0	2
ENSG00000253535	0	0.760944898512902	0.983	0.394	0	2
TNFAIP8	0	0.737779642765299	0.58	0.178	0	2
ENSG00000265980	0	0.698352610458564	0.923	0.545	0	2
ENSG00000272921	0	0.695255917317617	0.846	0.114	0	2
PEG10	0	0.683109432662627	0.82	0.234	0	2
SVIL	0	0.662472901369682	0.859	0.327	0	2
ENSG00000258875	0	0.659661124585071	0.007	0.323	0	2
CHCHD10	0	0.649007626295072	0.024	0.321	0	2
ATP2B4	0	0.634638972868621	0.808	0.231	0	2
ENSG00000259362	0	0.624282071335255	0.038	0.476	0	2
ENSG00000266677	0	0.60999528067579	0.903	0.206	0	2
LINC01389	0	0.601842422440933	0.009	0.262	0	2
OR52K3P	0	0.600787982964677	0.944	0.28	0	2
LINC01331	0	0.577615929745269	0.781	0.195	0	2
ENSG00000254084	0	0.560888430545267	0.947	0.125	0	2
RNF122	0	0.519837484944292	0.663	0.132	0	2
CD164L2	0	0.483473836863967	0.002	0.268	0	2
LINC01847	0	0.476333447912044	0.066	0.425	0	2
ENSG00000273812	0	0.447257604148275	0.854	0.197	0	2
LINC02406	0	0.412655419294547	0.865	0.052	0	2
DENND3	0	0.357191154052613	0.838	0.205	0	2
NCEH1	0	0.346986779546627	0.957	0.345	0	2
DHDDS-AS1	0	0.318335120220446	0.937	0.309	0	2
TMC1	0	0.317859831919517	0.114	0.355	0	2
PISD	0	0.313893308618135	0.914	0.252	0	2
CEACAM6	0	0.295522028407685	0.966	0.557	0	2
KRT86	0	0.291743583202372	0.941	0.527	0	2
ZC3HAV1	1.88968477006163e-307	5.22169757854459	0.889	0.503	9.54857714312143e-304	2
RASSF9	3.39808523324355e-304	0.825025068673281	0.56	0.026	1.71705246835797e-300	2
LINC02180	1.34335668758305e-302	2.15170653080233	0.732	0.104	6.78798134235714e-299	2
B4GALNT3	1.20857968891431e-300	5.00534914663066	0.824	0.365	6.106953168084e-297	2
LURAP1L-AS1	4.88464787034033e-300	4.31468520002275	0.052	0.316	2.46821256888297e-296	2
TBC1D8	9.58744783022745e-296	2.06363770135093	0.829	0.31	4.84453738861393e-292	2
EXTL1	1.17796164123579e-294	1.21924917552704	0.635	0.091	5.95224017316444e-291	2
SNHG31	4.9153523929316e-294	1.50174770033022	0.805	0.314	2.48372756414834e-290	2
BEND6	9.37454585259236e-294	0.951787256856411	0.643	0.226	4.73695801931492e-290	2
NEDD4L	3.11896924514082e-293	1.26902186980214	0.976	0.392	1.57601515956966e-289	2
APOBEC2	3.79445316204447e-293	1.30403975511506	0.014	0.269	1.91733718278107e-289	2
ENSG00000287335	1.14124582725826e-292	2.78002089389764	0.762	0.337	5.76671516513601e-289	2
LINC01543	1.12638895496079e-289	1.84339	0.041	0.402	5.69164338941685e-286	2
MIR31HG	1.22369668409553e-280	2.63311504379951	0.946	0.51	6.18333934473473e-277	2
ENSG00000272692	1.61206176902593e-275	2.50814499157214	0.654	0.146	8.145748118888e-272	2
CHRNB3	1.01960518661057e-273	0.758030087614094	0.052	0.402	5.15206500794321e-270	2
PKD1L3	1.2017800924382e-271	1.77601619609317	0.576	0.083	6.07259480709025e-268	2
ENSG00000286511	2.88982152187614e-271	2.81602331814051	0.155	0.421	1.46022681500402e-267	2
LINC01889	1.8427692467651e-269	2.00186868704667	0.661	0.112	9.31151300390405e-266	2
ENSG00000267047	1.13081486742561e-268	1.85474889651095	0.003	0.252	5.7140075251016e-265	2
ENSG00000237481	3.86974811617295e-267	5.30938166241147	0.853	0.46	1.95538372310219e-263	2
ENSG00000258760	5.7613726672864e-266	1.20327727653929	0.837	0.332	2.91122160877982e-262	2
ENSG00000272008	6.31585030735211e-266	1.16965561018384	0.731	0.113	3.19139916030502e-262	2
ENSG00000197585	8.53027144969704e-265	0.826657414146927	0.782	0.294	4.31034616353191e-261	2
ENSG00000251410	1.26561420238381e-264	1.03994070129546	0.732	0.111	6.39514856464541e-261	2
SULF2	3.055961948224e-263	1.05194645335053	0.746	0.296	1.54417757243759e-259	2
KCNQ3	4.26964996870571e-263	2.02154021645958	0.728	0.247	2.15745412918699e-259	2
CD70	8.06250996001192e-262	5.22435661747735	0.799	0.249	4.07398628279402e-258	2
ENSG00000248475	2.85423121169677e-260	1.21144939999346	0.571	0.053	1.44224303127038e-256	2
ENSG00000248317	2.83236787154179e-259	0.588066031248507	0.801	0.234	1.43119548549007e-255	2
DDX60	1.59697451931668e-256	4.6256614557261	0.56	0.193	8.06951224610717e-253	2
FCRL5	5.73540735245416e-256	1.24131820627626	0.597	0.106	2.89810133519509e-252	2
MLC1	2.40183993564066e-255	1.05005980821153	0.09	0.375	1.21364971947922e-251	2
ENSG00000166104	5.01246606276307e-255	0.60939487992365	0.829	0.315	2.53279910151418e-251	2
NRK	2.44046864383928e-253	1.27412761853946	0.022	0.283	1.23316880573199e-249	2
ENSG00000287775	1.39068548660183e-252	0.765592127193532	0.091	0.444	7.02713376379905e-249	2
IFIT1	4.52406792881779e-252	3.39252222672662	0.681	0.335	2.28601152443163e-248	2
ENSG00000287160	9.64979048417139e-251	2.60223756635433	0.007	0.274	4.8760391316518e-247	2
NALF1	2.34681716098183e-250	3.4158572517265	0.784	0.291	1.18584671144412e-246	2
ENSG00000278341	3.96548796398651e-250	3.64588140286234	0.681	0.051	2.00376106820238e-246	2
HSPB8	5.4918066359058e-250	0.599599676217762	0.459	0.029	2.7750098931232e-246	2
LINC00839	1.23493214708611e-249	0.294501198355295	0.003	0.274	6.24011213922611e-246	2
DLEU1	5.06649020987912e-247	2.6644524934245	0.984	0.587	2.56009750305192e-243	2
ENSG00000279207	2.16422862289095e-246	1.2508139129623	0.071	0.258	1.0935847231468e-242	2
LINC02904	3.51982314433002e-241	1.72566722133788	0.601	0.093	1.77856663482996e-237	2
LMO7	9.84609776596389e-241	6.13252778505998	0.858	0.465	4.97523320114155e-237	2
BCAR3	7.49981865620102e-239	5.62989368562115	0.565	0.176	3.78965836697838e-235	2
LINC01715	7.62992625986643e-239	2.16442729315072	0.01	0.289	3.85540173911051e-235	2
ACTBP2	3.08836052190873e-238	2.41520405448093	0.006	0.292	1.56054857172048e-234	2
BCAS1	9.54277413991336e-237	1.80080037801492	0.714	0.228	4.82196377289822e-233	2
ENSG00000285216	7.95325908681198e-235	1.30824231976493	0.079	0.416	4.0187818165661e-231	2
CNTN4-AS1	1.5733365654778e-230	2.92245821346119	0.02	0.314	7.95006966535932e-227	2
HOMER3	8.07002228184769e-226	1.04863060640614	0.921	0.34	4.07778225901764e-222	2
LINC01645	5.21871680818029e-224	1.75749846073641	0.407	0.061	2.6370176031735e-220	2
NPSR1-AS1	6.22904463648965e-224	4.31513501392249	0.948	0.575	3.14753625481822e-220	2
LINC00955	6.79015997291776e-223	4.90350550819158	0.803	0.433	3.43106783431534e-219	2
LINC02026	1.34316829120385e-220	1.67853378443388	0.591	0.262	6.78702937545304e-217	2
GPRC5A	3.69302611746004e-219	2.1270992991099	0.839	0.43	1.86608609715256e-215	2
BACE2	3.86180946749717e-219	1.65798385067466	0.766	0.361	1.95137232392632e-215	2
ENSG00000241345	8.64013411340823e-219	2.14631831762528	0.006	0.267	4.36585976750518e-215	2
LINC00370	3.9490975536766e-218	1.54814273556811	0.006	0.263	1.99547899387278e-214	2
LATS2	5.13692470687916e-218	0.632059816505278	0.603	0.209	2.59568805438604e-214	2
GABRP	1.68437888221214e-216	0.899692698528016	0.887	0.353	8.51116649181794e-213	2
LINC01405	3.86443861926988e-214	1.68499413654375	0.718	0.272	1.95270083431707e-210	2
CCL3-AS1	3.4532050503351e-213	1.89486315803246	0.612	0.104	1.74490451193433e-209	2
BACH1	8.03690762006542e-209	4.02987864424686	0.684	0.282	4.06104942041905e-205	2
ENSG00000249679	1.17077286532958e-205	1.70919124251101	0.698	0.133	5.91591528851035e-202	2
ENSG00000237626	5.5237851350327e-202	1.06402321006426	0.109	0.281	2.79116862873202e-198	2
ENSG00000269399	4.1752396627843e-200	1.93447388651748	0.548	0.083	2.10974860160491e-196	2
ENSG00000286575	7.32672108706709e-200	2.00146153514136	0.013	0.292	3.702192165295e-196	2
ENSG00000267640	1.87168365583498e-199	1.53299865432233	0.107	0.325	9.45761751293415e-196	2
ZNF300	1.19213005898699e-198	4.11385731545328	0.247	0.313	6.02383318806125e-195	2
ENSG00000287828	2.69503086926749e-198	0.286992643081874	0.668	0.216	1.36179909824086e-194	2
MKX	1.40850694737194e-196	0.766629935248442	0.718	0.366	7.11718560507043e-193	2
ENSG00000232618	2.00865768305735e-195	2.50238728685422	0.587	0.202	1.01497472724888e-191	2
MS4A1	8.19269524218308e-195	2.55192179834021	0.612	0.121	4.13976890587511e-191	2
IL18	7.98490935163061e-194	2.90378483935454	0.907	0.544	4.03477469537895e-190	2
PTP4A1	2.67325692788460e-193	1.98908541430502	0.672	0.188	1.35079672566009e-189	2
MORN4	1.22202588879765e-188	1.16314762137854	0.851	0.394	6.17489681609453e-185	2
GPR39	2.87141604459413e-188	0.81143936619521	0.816	0.495	1.45092652733341e-184	2
KCNMB2-AS1	2.8396929950464e-187	4.55185405060747	0.9	0.399	1.43489687039695e-183	2
ENSG00000264449	2.57105357730108e-185	1.23756200251163	0.263	0.54	1.29915337261024e-181	2
ALKAL1	2.6949371321265e-184	3.03587588257588	0.127	0.267	1.36175173286352e-180	2
LINC02855	2.7685027400621e-183	0.357241663697515	0.114	0.303	1.39892443455338e-179	2
ENSG00000267262	4.65333940625842e-183	0.758366894271129	0.004	0.274	2.35133240198238e-179	2
ENSG00000272631	5.16950882850862e-183	2.75061086840193	0.945	0.36	2.6121528110454e-179	2
ELDR	2.03840329571326e-182	0.921676480218613	0.665	0.231	1.03000518532391e-178	2
SMIM2-AS1	2.46685647109878e-182	8.23387260332234	0.712	0.23	1.24650257484622e-178	2
ENSG00000250751	8.83510317850863e-181	2.15208574593801	0.642	0.291	4.46437763610041e-177	2
PTGES3L-AARSD1	4.4956759373393e-176	1.1979348054058	0.004	0.262	2.27166505113755e-172	2
TMEM132E	6.20344487628528e-176	1.63340079788201	0.353	0.035	3.13460069598695e-172	2
LYPD6	1.47270208979312e-171	2.98896133615057	0.578	0.26	7.44156365972466e-168	2
DRD2	1.29094485734253e-170	4.56823454338875	0.238	0.387	6.52314436415181e-167	2
ENSG00000259995	4.78189075297097e-170	0.4090746960564	0.033	0.327	2.41628939747623e-166	2
Y-RNA.297	2.79772757594212e-169	0.270666911274237	0.375	0.574	1.41369174412355e-165	2
CD300E	2.81044269767049e-164	0.458053651879805	0.226	0.422	1.4201166951329e-160	2
ENSG00000232721	3.46460280490032e-164	0.427855679717407	0.176	0.359	1.75066379731613e-160	2
HLA-DQB1	1.56091828941946e-163	1.74418183793176	0.525	0.215	7.88732011643652e-160	2
ENSG00000272345	3.65013541831755e-162	1.59981441670651	0.051	0.281	1.84441342687586e-158	2
CASC19	1.93169607163215e-161	3.7106204621081	0.979	0.449	9.76086024995725e-158	2
ENSG00000227579	2.05562233261748e-160	4.5898482261156	0.176	0.329	1.03870596467161e-156	2
ENSG00000285622	5.31928143188712e-160	6.2738353386117	0.54	0.189	2.68783290753256e-156	2
RNF213	1.12225436495808e-159	7.53006025770434	0.59	0.289	5.67075130613318e-156	2
HTR2A	6.80124018360931e-159	0.294082541899702	0.229	0.545	3.43666666477778e-155	2
LASTR	8.11178648664185e-157	2.17149163514771	0.886	0.494	4.09888571170013e-153	2
ENSG00000248954	4.28400225320705e-155	1.98633939308549	0.165	0.293	2.16470633854552e-151	2
CHRM3	1.06026504180347e-154	0.251531527442172	0.941	0.608	5.35751925623291e-151	2
NDP	3.68573266823473e-153	2.94895444586144	0.656	0.123	1.86240071725901e-149	2
ENSG00000253687	2.63408435649223e-151	1.44560199307457	0.224	0.49	1.33100282533552e-147	2
SLC47A2	2.68586212800609e-148	1.38245709790023	0.421	0.013	1.35716613328148e-144	2
SPATA48	5.15762802618088e-148	0.325946358399488	0.185	0.336	2.6061494416292e-144	2
OLFM4	9.36528253829899e-148	2.56502584712429	0.459	0.118	4.73227726660248e-144	2
TIMP2	2.54158318508771e-147	1.79610794646722	0.292	0.186	1.28426198342482e-143	2
LINC01186	2.39982567742578e-146	5.05161823706939	0.259	0.237	1.21263191480324e-142	2
CBWD4P	2.93097197817705e-144	0.443810530796545	0.132	0.36	1.48102014057286e-140	2
STAG1-DT	1.11948178781427e-143	0.371230176741363	0.495	0.119	5.65674147382549e-140	2
EPHA2	2.62701464495702e-142	1.1352095517525	0.309	0.189	1.32743050009678e-138	2
SLC20A2	7.19352609854115e-141	1.76732657153269	0.651	0.322	3.63488873759285e-137	2
LIPK	7.90507590789602e-141	3.18819957579947	0.59	0.246	3.99443485625986e-137	2
ENSG00000285535	9.93063051886453e-141	2.16198098014028	0.019	0.266	5.01794760118225e-137	2
FBXO32	3.76502622844939e-140	2.3993235681429	0.492	0.125	1.90246775323548e-136	2
ARNT2	8.24665823854239e-139	2.03373983950743	0.675	0.398	4.16703640793547e-135	2
MSANTD3-TMEFF1	1.06195085166613e-137	2.10142480416117	0.262	0.046	5.36603765346897e-134	2
CLGN	1.3712779041476e-137	1.23931750743846	0.734	0.39	6.92906724965784e-134	2
LINC02085	3.96938045120199e-133	3.31978682511014	0.854	0.501	2.00572794199237e-129	2
ENSG00000257261	3.33317676345299e-132	4.65069747406556	0.656	0.276	1.6842542185728e-128	2
GNGT1	4.13151567301777e-132	5.23619318087909	0.737	0.328	2.08765486957588e-128	2
RUNX2	8.42738336471828e-132	2.15998	0.367	0.239	4.25835681419215e-128	2
ZSCAN9	1.62737778848814e-131	2.69260112940006	0.266	0.066	8.22313996523056e-128	2
GSN	5.06572274674694e-131	4.4248020493265	0.435	0.218	2.55970970393123e-127	2
MAP3K19	1.53560766328394e-130	0.290223999025509	0.579	0.166	7.75942552257375e-127	2
GRM7	1.74438612178322e-130	1.82204389346499	0.113	0.295	8.81438307337059e-127	2
UCN3	1.66732425681159e-129	1.58748975131766	0.36	0.456	8.42498946966897e-126	2
ENSG00000259345	3.02572020874501e-129	3.65267881396279	0.738	0.371	1.52889642147885e-125	2
NDRG3	5.13932131694255e-128	1.86863111217573	0.885	0.487	2.59689906145107e-124	2
EPCAM-DT	5.94587593575907e-127	5.7230607284958	0.776	0.518	3.00445111033906e-123	2
WNT11	1.9301178503442e-125	2.23641070837154	0.716	0.368	9.75288549778925e-122	2
RASGEF1B	1.04105988264485e-123	3.5821830362329	0.573	0.27	5.26047558700444e-120	2
ENSG00000237813	1.05446067634181e-123	3.01800541443554	0.32	0.171	5.32818979755516e-120	2
IGFL2-AS1	1.06275488874744e-122	2.8618625778018	0.528	0.071	5.37010045284084e-119	2
ENSG00000234902	1.07734661139299e-122	3.97451394873337	0.635	0.144	5.44383242736877e-119	2
RPS6KA5	3.05880057757365e-121	7.03434283383364	0.61	0.307	1.54561193184796e-117	2
ENSG00000269802	6.14173701192228e-120	1.59537111665355	0.282	0.041	3.10341971212433e-116	2
PLAUR	2.21669225043915e-119	3.44103439801577	0.666	0.306	1.1200945941469e-115	2
NDRG1	2.69051040354462e-119	3.25862416103309	0.661	0.278	1.3595149069111e-115	2
MYO16-AS1	4.29289288345656e-119	1.31589499449934	0.865	0.433	2.1691987740106e-115	2
CCSER1	5.7044761781208e-119	5.36997988667509	0.802	0.545	2.88247181280444e-115	2
NDUFS3	3.03707511936571e-116	2.84840743413492	0.056	0.324	1.53463405781549e-112	2
LINC01301	1.37750232666009e-115	0.347311905850082	0.5	0.234	6.96051925661344e-112	2
HAS2	3.83731202426677e-115	0.931403463356384	0.594	0.334	1.938993765862e-111	2
MANCR	1.68296467964835e-113	4.74068395959564	0.316	0.394	8.50402052626312e-110	2
NXPE1	1.51356897275439e-112	1.1593309989083	0.493	0.173	7.64806401932793e-109	2
ANKRD18B	4.98523280978673e-112	0.650363033621591	0.337	0.442	2.51903813878523e-108	2
IL1RAP	1.35476773361013e-111	1.13682740267177	0.266	0.149	6.84564135793197e-108	2
RNF39	4.50756799586824e-111	3.27706092185096	0.58	0.186	2.27767410831222e-107	2
ATXN1-AS1	1.91825532749505e-110	1.23971690766179	0.309	0.118	9.6929441698325e-107	2
SYT3	2.75065644118311e-109	1.29028222223415	0.244	0.349	1.38990669972983e-105	2
ENSG00000286046	1.51742142169542e-108	2.45423243697849	0.499	0.215	7.66753044382698e-105	2
SAMD12	4.5151689839169e-108	2.9075430299674	0.808	0.502	2.28151488757321e-104	2
WNT4	7.51264825689321e-107	1.17114507479704	0.825	0.569	3.79614116420814e-103	2
NFKB2	1.71749830304917e-106	3.18798776633449	0.674	0.353	8.67851892530747e-103	2
EDAR	2.76796890757968e-106	1.07425714830545	0.479	0.1	1.39865468900001e-102	2
CHRM2	6.05161501861749e-106	2.23329392390207	0.383	0.198	3.05788106890742e-102	2
DNM3	2.06748403126101e-103	3.82212387886958	0.921	0.627	1.04469968099619e-99	2
RPS6KA2	7.98797296077395e-103	3.19305080154983	0.675	0.377	4.03632273707908e-99	2
MACROD2	1.04315159468435e-102	6.4091892711975	0.553	0.328	5.27104500794004e-99	2
ENSG00000204758	1.1558077007469e-102	1.09311486281393	0.229	0.389	5.8402963118741e-99	2
DIRC3	1.47576465490091e-102	1.95200728189079	0.286	0.138	7.45703880121431e-99	2
ENSG00000229618	8.34338418619437e-101	2.69543973883852	0.808	0.472	4.21591202928402e-97	2
LINC02331	1.03022542268876e-99	1.25497797375848	0.292	0.173	5.20572906084631e-96	2
GPR137C	5.36240336398496e-99	1.32585584072957	0.837	0.515	2.7096224198216e-95	2
ENSG00000279249	2.16283057334836e-98	3.20786509307316	0.572	0.323	1.09287828871292e-94	2
INPP4B	8.4814935194185e-98	4.12718563561073	0.585	0.265	4.28569867536217e-94	2
LRRC7	1.24760415961948e-97	3.57158957659406	0.601	0.367	6.30414381855724e-94	2
NEAT1	3.71710647378299e-97	2.61741439993455	0.509	0.24	1.87825390120254e-93	2
NLRC5	4.86068589089218e-97	5.64468204866747	0.482	0.34	2.45610458066782e-93	2
MAP2	6.47358701442115e-97	1.8436777078868	0.286	0.127	3.27110351838701e-93	2
LINC01484	1.33056011334754e-94	0.582975653708656	0.019	0.259	6.72332025274512e-91	2
ENSG00000256568	2.41796370174487e-92	1.29604488617696	0.514	0.252	1.22179705849168e-88	2
ENSG00000288890	1.90583707059279e-90	1.81269340460705	0.594	0.264	9.63019471770536e-87	2
STXBP2	1.97975246111346e-89	1.82946726993727	0.586	0.327	1.00036891860063e-85	2
ENSG00000261244	3.6758864215468e-89	2.60054376593736	0.707	0.319	1.8574254088076e-85	2
SAMD7	8.19844809953198e-89	1.33894118859755	0.245	0.291	4.14267582469351e-85	2
ENSG00000285636	1.31840639009655e-86	1.12363968651697	0.643	0.249	6.66190748915786e-83	2
LINC02306	2.44964884538567e-86	2.77036644657817	0.206	0.267	1.23780756157338e-82	2
FAM189A1	2.52305104780438e-86	4.85573357811114	0.308	0.149	1.27489769445555e-82	2
ENSG00000289443	2.11713773303046e-85	0.5061506976343	0.157	0.39	1.06978969650029e-81	2
CLVS1	3.89794625988213e-85	6.44416370669577	0.641	0.343	1.96963224511844e-81	2
ENSG00000267476	1.02976142796559e-82	1.09646400928958	0.961	0.527	5.20338449551014e-79	2
SCFD2	1.29517473842434e-82	5.5902804473711	0.229	0.304	6.54451795325817e-79	2
CHODL	2.72151838382754e-81	2.23076039831986	0.325	0.163	1.37518323934805e-77	2
ENSG00000251095	2.7747937015159e-80	2.45144407398326	0.382	0.223	1.40210325737599e-76	2
ANO7	2.81979000711284e-78	1.53389177341456	0.383	0.189	1.42483989059412e-74	2
EIF3CL	2.92651837854508e-78	1.61429194020367	0.245	0.401	1.47876973667883e-74	2
EGFR	3.09688701186955e-78	2.07813373697993	0.284	0.24	1.56485700709768e-74	2
ENSG00000260464	3.4833951293805e-78	0.520246437796958	0.271	0.188	1.76015955887596e-74	2
MTUS1	3.18284796162974e-77	1.95055246443892	0.437	0.183	1.60829307501151e-73	2
PCAT1	4.02906052751349e-77	3.90532952551139	0.66	0.448	2.03588428455257e-73	2
PLCB4	1.79643293719413e-75	5.8696415517104	0.785	0.586	9.07737563164196e-72	2
TENT5A	1.17507627080809e-74	4.64801544631438	0.385	0.179	5.93766039639327e-71	2
LCN2	1.84178360235783e-74	5.15615385031991	0.56	0.207	9.30653254271414e-71	2
SLAMF6	6.18934817818176e-74	0.259090943314273	0.295	0.19	3.12747763443524e-70	2
ST3GAL1	1.04989912316287e-73	0.402404927538013	0.25	0.178	5.305140269342e-70	2
HIF1A-AS3	1.91604574919222e-73	0.675321417428272	0.615	0.149	9.68177917066827e-70	2
MOB3B	3.39608042437197e-73	2.41048632727741	0.243	0.333	1.71603943843515e-69	2
FAM163A	3.59276329508784e-73	0.671695445302987	0.035	0.308	1.81542329300789e-69	2
LINC02055	6.3856071333844e-73	7.50151193151612	0.58	0.312	3.22664728449914e-69	2
RGCC	6.10451752277453e-72	1.25683861754307	0.437	0.106	3.08461270425797e-68	2
LENG9	1.06074006715148e-69	0.536632654432607	0.782	0.512	5.35991955931645e-66	2
ENSG00000272010	1.58859951989361e-69	0.718227964695306	0.528	0.09	8.02719337402239e-66	2
SLC26A3	4.35855930777785e-69	1.35557161290237	0.477	0.267	2.20238001822015e-65	2
LINC01429	1.49465535489899e-68	1.56409673260472	0.39	0.135	7.55249350830458e-65	2
ZBTB32	3.0990619965967e-68	3.11452612593922	0.73	0.365	1.56595602688031e-64	2
REEP1	4.04727605507164e-68	1.32691293104731	0.456	0.175	2.0450885906277e-64	2
PKD1L2	1.02478031802016e-67	3.35763499990787	0.373	0.262	5.17821494695585e-64	2
GNE	1.11933520500712e-66	4.58874638558793	0.346	0.148	5.65600079090097e-63	2
MIR548XHG	1.68919946224468e-66	1.83553681512115	0.659	0.412	8.53552488272238e-63	2
RTL8A	2.49770417021662e-66	0.359535460920672	0.419	0.578	1.26208991721046e-62	2
POMGNT2	2.82287357695789e-65	1.44657829716409	0.436	0.306	1.42639801843682e-61	2
APCDD1	1.01274801839592e-64	2.64779764199374	0.647	0.342	5.1174157369546e-61	2
SH3KBP1	1.68402760765135e-63	2.8539727494705	0.522	0.299	8.50939150146227e-60	2
LINC00926	1.76819054034371e-63	0.909523589940113	0.313	0.083	8.93466680035677e-60	2
LINC01006	7.05025372864379e-63	5.11886649820403	0.32	0.269	3.56249320908371e-59	2
ART1	4.3790668882829e-61	0.864572102911858	0.806	0.431	2.21274249864935e-57	2
ENSG00000286366	9.58148931882504e-61	1.67329525198939	0.375	0.068	4.84152655280229e-57	2
WNT10B	2.86912562594762e-60	1.21395881142329	0.466	0.449	1.44976917879133e-56	2
BNIP3L	3.18286141592819e-60	2.24697354372404	0.275	0.163	1.60829987346851e-56	2
FNDC3B	6.0159024209414e-58	2.83859118992322	0.603	0.403	3.03983549330169e-54	2
ENSG00000284669	6.09144305990343e-58	1.3211785740972	0.645	0.291	3.0780061781692e-54	2
MYH7	2.88070872597212e-57	1.7869611684242	0.43	0.003	1.45562211923371e-53	2
SULT1C2P1	4.46095113966711e-57	3.01377652779535	0.315	0.399	2.25411861087379e-53	2
ADAM19	1.18299592630537e-55	1.94160024705803	0.924	0.573	5.97767841562102e-52	2
ENSG00000234405	7.03014204313577e-55	0.813450015244674	0.435	0.109	3.5523307743965e-51	2
C17orf114	7.07961768325804e-55	0.372943280853153	0.417	0.485	3.57733081535029e-51	2
ACTB	7.27666934359665e-55	0.743292991619882	0.348	0.561	3.67690101931939e-51	2
GTF2IP5	7.39559899689948e-55	0.710237118444078	0.67	0.412	3.73699617313331e-51	2
TNFAIP6	1.04225164549592e-54	0.399407256015467	0.607	0.281	5.26649756469088e-51	2
FGF6	3.30655131430317e-54	1.9004067649066	0.208	0.364	1.67080037911739e-50	2
CENPW	8.20307865404982e-54	1.24097412805775	0.158	0.388	4.14501564389138e-50	2
CIBAR1-DT	1.54862060461762e-53	2.24400084348739	0.137	0.304	7.82517991513282e-50	2
ENSG00000250771	1.18467316558842e-52	1.12638	0.29	0.134	5.98615350571829e-49	2
SYN3	1.84242753174247e-52	2.37147653706653	0.224	0.301	9.30978631789469e-49	2
ENSG00000272896	1.85122368955314e-52	0.743885594518357	0.783	0.502	9.35423330331201e-49	2
SIGLEC17P	3.62236547211283e-52	0.274774021062873	0.594	0.349	1.83038127305861e-48	2
LINC02728	6.68195954868234e-52	1.50497263938459	0.518	0.192	3.37639415994919e-48	2
DST	4.94670662136557e-50	5.29739456462102	0.283	0.314	2.49957085577602e-46	2
MGLL	7.82556939407077e-50	3.72391348312404	0.359	0.222	3.95426021482396e-46	2
PLSCR2	5.25833607939061e-48	5.89398546137977	0.582	0.134	2.65703722091608e-44	2
PTPRD	1.30953776107334e-47	4.22603052571165	0.237	0.513	6.61709430670358e-44	2
ENSG00000271554	4.44569996153203e-47	2.30920696805285	0.289	0.043	2.24641219056213e-43	2
ENSG00000251654	5.64908618338785e-47	0.306230399833449	0.551	0.589	2.85448324846588e-43	2
ENSG00000235495	1.06391838075616e-45	4.48474708200493	0.341	0.31	5.37597957796085e-42	2
SCRN1	2.07891195467362e-45	2.55291076140149	0.83	0.595	1.05047421069658e-41	2
ENSG00000224099	7.11359347316098e-44	3.70870113526663	0.371	0.52	3.59449878198824e-40	2
C18orf54	2.41759630715062e-43	0.446684155553099	0.009	0.255	1.22161141400321e-39	2
CA3	5.25837237322253e-43	3.05318620555821	0.537	0.234	2.65705556018935e-39	2
ENSG00000259039	7.86936638855761e-43	0.733534616995577	0.531	0.252	3.97639083613816e-39	2
PRSS16	8.5544941712083e-43	2.56125255827253	0.713	0.403	4.32258590471155e-39	2
ENSG00000236514	2.35385815160904e-42	2.93515671480157	0.497	0.076	1.18940452400805e-38	2
ITGA7	7.11462393551858e-42	0.763216307545491	0.537	0.27	3.59501947461754e-38	2
LINC01762	1.77119327672156e-41	2.95134352946698	0.336	0.142	8.94983962727404e-38	2
ENSG00000249028	2.38554634516114e-41	0.456200152280831	0.22	0.426	1.20541656820993e-37	2
ENSG00000261723	4.8072974949822e-41	0.886607455634314	0.451	0.179	2.42912742421451e-37	2
ENSG00000273483	1.05788882669076e-40	1.39560232695271	0.345	0.255	5.34551224126842e-37	2
ENSG00000242588	5.96156275355703e-40	2.63310661846132	0.62	0.38	3.01237765937237e-36	2
PAPPA2	6.67163147769261e-40	2.84440178767962	0.443	0.294	3.37117538567807e-36	2
ENSG00000261268	1.00997345224446e-38	2.56521325668439	0.496	0.192	5.10339585419126e-35	2
C4orf19	3.60349104126338e-38	2.43435858010668	0.289	0.201	1.82084402315038e-34	2
MAP2K4P1	7.07181944812306e-37	2.16060865436854	0.458	0.121	3.57339036713658e-33	2
BEAN1	3.25966334918042e-36	0.983066267960275	0.495	0.133	1.64710789034087e-32	2
ENSG00000189229	1.42999795216771e-35	4.1540508926887	0.344	0.246	7.22577965230344e-32	2
DUSP10	2.06563235901261e-35	2.02862105011374	0.275	0.115	1.04376403100907e-31	2
SMCHD1	1.18215858531693e-33	3.1429050057092	0.267	0.28	5.97344733160644e-30	2
DKK1	2.04292972282923e-33	0.757273683437235	0.89	0.577	1.03229238894561e-29	2
ENSG00000285040	5.23796167154826e-33	1.35801618759697	0.473	0.298	2.64674203263333e-29	2
ENSG00000285902	1.96244447131402e-32	1.57688422020553	0.263	0.128	9.91623191354976e-29	2
ARHGEF4	5.82328235007893e-32	1.86657698320889	0.61	0.327	2.94250457149488e-28	2
LINC02649	3.17801275370443e-31	6.57369593402155	0.505	0.164	1.60584984444685e-27	2
EGLN3	5.804327642015e-31	4.01645266496632	0.583	0.29	2.93292675751018e-27	2
EVA1A-AS	3.95802549862184e-30	0.67851889315005	0.395	0.399	1.99999028445361e-26	2
ENSG00000286171	6.51419036191369e-30	2.10935801705258	0.537	0.351	3.29162038987499e-26	2
PDE1C	1.24069246177742e-29	1.53518929894444	0.173	0.331	6.26921900936131e-26	2
SGPP2	3.39169681905028e-29	2.15818775573628	0.464	0.363	1.7138244026661e-25	2
MGST1	4.89359175216774e-29	2.46119681398669	0.248	0.3	2.47273191237036e-25	2
ENSG00000250596	5.04544351540942e-29	0.441495156125423	0.339	0.378	2.54946260833638e-25	2
ENSG00000286362	2.14562956673349e-27	1.65488276439886	0.275	0.327	1.08418662007043e-23	2
ENSG00000283573	1.30941395285745e-26	3.38566658751517	0.314	0.06	6.61646870378867e-23	2
ENSG00000248199	1.95959496656225e-26	0.855358492656373	0.398	0.21	9.90183336603907e-23	2
ENSG00000227240	2.01249402569671e-26	3.02582011762383	0.294	0.134	1.01691323118455e-22	2
HSD11B1-AS1	4.06193483668811e-26	2.83169196938972	0.454	0.085	2.0524956729785e-22	2
THRB	1.13007863359658e-25	4.25586386156289	0.339	0.178	5.71028733556353e-22	2
ZRANB2-AS2	2.35835324907757e-25	0.532876163956383	0.417	0.38	1.1916758967589e-21	2
TP53I11	2.60957581127246e-25	1.03066817029144	0.282	0.252	1.31861865743597e-21	2
ENSG00000258938	2.79865121238517e-25	1.3993406138796	0.524	0.393	1.41415845761823e-21	2
MAMDC2	3.30914948485621e-25	0.818812727576256	0.276	0.205	1.67211323469784e-21	2
PEX5L-AS2	1.23851806650082e-24	1.3466009810315	0.399	0.402	6.25823179002867e-21	2
LINC01829	2.56408144140743e-24	6.24372732540865	0.292	0.261	1.29563035234317e-20	2
SOCS1	1.0876351414746e-23	2.27528544862417	0.374	0.177	5.49582036987114e-20	2
ARPC4-TTLL3	2.01170834313521e-23	1.19910378454947	0.32	0.4	1.01651622578622e-19	2
NPSR1	2.98362662375418e-23	2.15901986130511	0.257	0.166	1.50762653298299e-19	2
ASS1	5.80473232691477e-23	6.36311455052923	0.31	0.19	2.93313124479003e-19	2
ENSG00000285581	9.2078217424015e-23	2.5916953621476	0.374	0.076	4.65271232643548e-19	2
PBX1	8.74256772582571e-22	0.398354548100086	0.332	0.321	4.41761947185973e-18	2
UCA1	1.41893588177172e-21	2.08627764233695	0.773	0.548	7.16988301059253e-18	2
ZBTB7C	2.49149427744198e-21	1.70625604894273	0.267	0.262	1.25895205839143e-17	2
ENSG00000287421	2.99963792577508e-21	1.90518097500888	0.296	0.14	1.51571704389415e-17	2
HEPH	3.73471311608041e-21	1.21953527038075	0.629	0.489	1.88715053755543e-17	2
FAM182B	5.01262386047832e-21	0.392679558492315	0.424	0.15	2.53287883669969e-17	2
ENSG00000282890	2.71127045133463e-20	3.52740156374319	0.286	0.268	1.37000495905939e-16	2
PRDM16	3.05801340535938e-20	0.965243995230278	0.337	0.197	1.54521417372809e-16	2
ENSG00000273118	3.15948165693049e-20	2.59072559896293	0.326	0.122	1.59648608124698e-16	2
CRAT37	3.39612509897904e-20	3.21213926304108	0.779	0.551	1.71606201251411e-16	2
ENSG00000232936	3.86185610628603e-20	1.72499427387785	0.387	0.226	1.95139589050633e-16	2
PRSS3	1.98849694347586e-19	3.8425945161524	0.638	0.491	1.00478750553835e-15	2
CFAP65	3.72718862935056e-19	4.57212083277484	0.228	0.317	1.88334841441084e-15	2
UFL1-AS1	5.64771470526927e-19	5.36042086027574	0.458	0.253	2.85379024057256e-15	2
SSUH2	1.05804734736666e-18	0.692834230975446	0.517	0.284	5.34631324624373e-15	2
SEMA5A	1.10502312371731e-18	5.76147264238171	0.522	0.393	5.58368184414358e-15	2
SEPTIN14P21	1.26703152666397e-18	2.21736418290945	0.334	0.238	6.40231030423305e-15	2
CCNG2	1.64074479450093e-18	3.79569247328683	0.256	0.183	8.29068344661318e-15	2
SNCAIP	2.12794040294289e-18	1.07186008510035	0.686	0.584	1.07524828560704e-14	2
PLD1	3.33976189872807e-18	1.82862145922453	0.52	0.301	1.68758168742729e-14	2
LMO7DN	7.46595752588758e-18	1.20888533637087	0.607	0.432	3.77254833783099e-14	2
LMNTD2-AS1	9.60823410056688e-18	1.60455148309408	0.416	0.162	4.85504069101645e-14	2
TCN1	9.84547985504431e-18	5.2106464700513	0.429	0.129	4.97492097075389e-14	2
GAS5	1.14179206129245e-17	2.41562685862195	0.418	0.455	5.76947528571075e-14	2
ENSG00000215835	1.21573970457359e-17	1.24575335213054	0.482	0.18	6.14313272721034e-14	2
ENSG00000268047	6.05202361980983e-17	1.52039270109101	0.423	0.325	3.05808753508991e-13	2
SCIN	1.88010877366072e-16	2.28199601381099	0.247	0.269	9.50018963330762e-13	2
PRR5L	4.16942386831511e-16	4.51330700980333	0.485	0.296	2.10680988065963e-12	2
SHROOM3	1.66124794111929e-15	1.32543761726937	0.323	0.227	8.39428584647576e-12	2
ENSG00000232895	2.51347056487534e-15	1.43374154554743	0.293	0.075	1.27005667643151e-11	2
ACER2	3.01890692107759e-15	3.1926231282292	0.351	0.096	1.5254536672205e-11	2
ENSG00000263745	3.30824866133284e-15	4.5904960391789	0.508	0.248	1.67165804857149e-11	2
CFAP161	1.0689728933353e-14	2.25230804490185	0.46	0.455	5.40152003002329e-11	2
ENSG00000245025	3.00432061662629e-14	1.14462527830744	0.325	0.34	1.51808320758126e-10	2
LIMCH1	3.32449468281561e-14	0.620921164688135	0.454	0.21	1.67986716322673e-10	2
IL1R2	4.54793437847494e-14	0.261798034174664	0.397	0.058	2.29807124144339e-10	2
PODNL1	9.11799970144693e-14	0.748582590145721	0.498	0.506	4.60732524914113e-10	2
ENKUR	1.08566173200847e-13	6.11087644250172	0.387	0.199	5.48584873183879e-10	2
DAB1	1.15072505252173e-13	1.83271545815092	0.318	0.218	5.81461369039231e-10	2
UVRAG-DT	3.53135532883252e-13	0.670252318692169	0.505	0.177	1.78439384765907e-09	2
LRFN2	3.65154897881802e-13	1.9241093702055	0.482	0.355	1.84512769899675e-09	2
EXT1	1.78679006476168e-12	3.21075666587247	0.425	0.28	9.02865019724075e-09	2
ENSG00000258744	3.17544690829524e-12	4.33480167543543	0.181	0.251	1.60455332276159e-08	2
LINC02343	4.37022298635679e-12	5.11145892652707	0.367	0.149	2.20827367500609e-08	2
ARRDC3-AS1	8.65772540121837e-12	2.71552727337133	0.339	0.166	4.37474864523564e-08	2
PRUNE2	1.78009466509704e-11	2.82767337594218	0.309	0.152	8.99481834273536e-08	2
BCL2L1-AS1	6.66806637519364e-11	0.641188766809929	0.4	0.208	3.36937393938535e-07	2
STS	1.04979069322859e-10	8.60553333183368	0.363	0.194	5.30459237288409e-07	2
LINC01088	1.42704914426422e-10	3.24420117550237	0.261	0.255	7.21087932596713e-07	2
NCKAP5	1.64790632042761e-10	2.77200667715798	0.395	0.276	8.3268706371207e-07	2
GRID1	4.23328527965012e-10	0.938270517850867	0.176	0.328	2.1390790518072e-06	2
HAND2-AS1	5.80891148245317e-10	2.38905068750562	0.398	0.113	2.93524297208359e-06	2
SLC24A2	1.11457035857456e-09	2.1978134926632	0.494	0.528	5.63192402187724e-06	2
LGSN	1.21546666306594e-09	0.534793063717103	0.341	0.506	6.14175304847217e-06	2
SORL1	1.53607116345528e-09	3.09900373320508	0.401	0.219	7.76176758893951e-06	2
ENSG00000273399	1.82690937669694e-09	1.49953912136203	0.351	0.211	9.23137308044965e-06	2
CEMIP	4.56231616911406e-09	3.04805916596186	0.61	0.517	2.30533836025334e-05	2
ENSG00000249061	1.17160081949279e-08	0.398913292959264	0.409	0.317	5.92009894089709e-05	2
LINC02150	1.88736423305111e-08	1.74458677927148	0.638	0.492	9.53685146960728e-05	2
SND1	2.20869727697925e-08	5.78576307965381	0.595	0.507	0.000111605473405762	2
ENSG00000227681	3.28604202170991e-08	0.262236757550381	0.638	0.579	0.000166043703357002	2
TAAR1	3.45503409968073e-08	1.04863542165396	0.457	0.324	0.000174582873056867	2
LINC00299	5.84504856533388e-08	0.499862855954914	0.475	0.236	0.000295350304006321	2
BBOX1-AS1	2.19000709027431e-07	0.760460409917663	0.596	0.437	0.00110661058271561	2
NRCAM	2.28552741926249e-07	1.21529488442379	0.347	0.259	0.00115487700495334	2
ENSG00000286533	3.81172780628023e-07	2.97048762101776	0.311	0.196	0.0019260660605134	2
ENSG00000261435	1.05411420371498e-06	3.05218006345279	0.403	0.034	0.00532643907137181	2
PLOD2	1.2453499136143e-06	1.09287653999146	0.383	0.18	0.00629275311349304	2
GET1-SH3BGR	1.96739316174811e-06	1.25185279365782	0.517	0.266	0.00994123764631319	2
SLC25A22	2.30235542925116e-06	0.635673854084692	0.332	0.475	0.0116338019840061	2
DYNLRB2	2.85483319311929e-06	2.3062427308701	0.33	0.118	0.0144254721248318	2
FGGY	4.19928347094522e-06	2.18955824383572	0.353	0.303	0.0212189793786862	2
RBFOX1	4.74776068845875e-06	3.40605994329313	0.376	0.251	0.023990434758782	2
MUC17	5.32423808700209e-06	2.71382938179377	0.502	0.222	0.0269033750536216	2
CDK14	6.43876879652437e-06	3.4776329283679	0.269	0.205	0.0325350987288376	2
ENSG00000285838	7.69757323104774e-06	0.391861840534835	0.34	0.228	0.0388958375364842	2
AFF2	7.73677508948933e-06	3.41323922399416	0.359	0.316	0.0390939245271896	2
ENSG00000260593	1.35940163801819e-05	0.936920441090399	0.308	0.417	0.0686905647690594	2
ENSG00000286263	1.58323373240007e-05	6.50519477515158	0.292	0.104	0.0800008004981757	2
HNF1A-AS1	2.23965110207381e-05	4.98294431661703	0.369	0.294	0.11316957018779	2
LINC00278	3.63423341099914e-05	2.61491371447294	0.394	0.26	0.183637814257786	2
LINC02257	3.67028400179805e-05	2.34561011093405	0.297	0.12	0.185459450610855	2
ENSG00000259925	3.93295937705155e-05	3.41815793648966	0.561	0.42	0.198732437322415	2
ENSG00000225177	4.53111056016171e-05	1.38859190973517	0.459	0.281	0.228957016604971	2
ENSG00000261610	0.000110852598863848	0.381945835347635	0.455	0.446	0.560138182059022	2
LPP	0.000191308342167241	4.65045405710074	0.445	0.372	0.966681052971067	2
EMP1	0.00022284298872796	2.73975134310142	0.308	0.131	1	2
ENSG00000289349	0.000286017261446554	2.64140926184035	0.589	0.469	1	2
ATP10B	0.000392563532014258	1.69250367073159	0.485	0.452	1	2
AIG1	0.000473055054805167	6.16052065028782	0.392	0.255	1	2
PARP8	0.000481859700240926	2.95239134051977	0.335	0.247	1	2
DHRS3	0.00102241011321424	4.2663990593766	0.454	0.228	1	2
ENSG00000243797	0.00253316436959811	1.07146462365734	0.239	0.357	1	2
PAG1	0.00393987406610767	1.31330813541053	0.382	0.197	1	2
SATB2	0.00432352076736209	0.683106041363507	0.609	0.559	1	2
CCDC102B	0	13.8224247622005	0.83	0.059	0	3
COL1A2	0	12.3907839989304	0.833	0.033	0	3
EFEMP1	0	11.9564387045345	0.695	0.016	0	3
THBS2	0	11.5883212050095	0.767	0.03	0	3
ADAMTS12	0	10.6855137002529	0.856	0.052	0	3
KIAA1755	0	10.5277807473486	0.727	0.025	0	3
NFASC	0	10.4621927147687	0.811	0.112	0	3
CRISPLD2	0	10.3220170348207	0.736	0.094	0	3
PDGFRB	0	10.2625201696624	0.74	0.053	0	3
COL1A1	0	10.1939709963948	0.882	0.061	0	3
LZTS1	0	10.1873093363495	0.698	0.019	0	3
CCDC80	0	10.1358087333289	0.696	0.039	0	3
COL8A1	0	10.114398310866	0.738	0.063	0	3
KCND2	0	10.0960510404637	0.822	0.055	0	3
FAP	0	9.97703473940291	0.746	0.027	0	3
CACNA1C	0	9.82317381252082	0.883	0.283	0	3
SULF1	0	9.82140788412461	0.848	0.065	0	3
PRR16	0	9.78828367936678	0.722	0.053	0	3
CNNM2	0	9.49054326565683	0.691	0.11	0	3
CDH11	0	9.48348661165617	0.789	0.045	0	3
AEBP1	0	9.43895654204853	0.734	0.016	0	3
VGLL3	0	9.39337550427217	0.656	0.079	0	3
PHLDB1	0	9.26093445683299	0.769	0.108	0	3
MEIS1	0	9.24985142868965	0.713	0.113	0	3
COL5A1	0	9.22686752270399	0.841	0.068	0	3
PDE1A	0	9.18315132226938	0.608	0.073	0	3
COL5A2	0	9.18184073260598	0.852	0.084	0	3
NOTCH3	0	9.1757050440543	0.742	0.048	0	3
COL6A1	0	9.12442605844532	0.756	0.052	0	3
PDZRN3	0	9.09336752077082	0.778	0.226	0	3
ATP10A	0	9.07496541767547	0.726	0.182	0	3
EPHA3	0	9.04041104504032	0.635	0.055	0	3
NTM	0	8.99380006549612	0.741	0.133	0	3
MOXD1	0	8.92906958373519	0.7	0.015	0	3
GUCY1B1	0	8.87952162227099	0.694	0.022	0	3
COL3A1	0	8.84684978093162	0.851	0.038	0	3
CCN2	0	8.77453512853852	0.678	0.021	0	3
PRKG1	0	8.73098116696931	0.836	0.16	0	3
KIRREL1	0	8.54497190253538	0.77	0.072	0	3
MSRB3	0	8.53002383236508	0.673	0.06	0	3
COL6A3	0	8.52355066533642	0.837	0.041	0	3
LINC02408	0	8.3892714345349	0.68	0.03	0	3
UNC5C	0	8.34585315655586	0.689	0.055	0	3
COL6A2	0	8.32613522296784	0.757	0.027	0	3
ABI3BP	0	8.31467954951901	0.763	0.05	0	3
INHBA	0	8.29543344305062	0.709	0.056	0	3
LMCD1	0	8.20405634240682	0.697	0.117	0	3
CACNB4	0	8.20299813687156	0.631	0.085	0	3
PTGER3	0	8.12295318505523	0.615	0.063	0	3
ENSG00000286481	0	8.07428808810478	0.751	0.106	0	3
IRAG1	0	8.0650959726696	0.67	0.021	0	3
CALD1	0	8.03124746710942	0.812	0.101	0	3
CD248	0	7.9236135963271	0.602	0.005	0	3
TEX41	0	7.91667040319624	0.748	0.089	0	3
ADAMTS2	0	7.87731617530753	0.822	0.056	0	3
TIMP1	0	7.83666622521743	0.712	0.064	0	3
ZFPM2	0	7.78630953594247	0.734	0.113	0	3
LTBP2	0	7.7384675975132	0.758	0.077	0	3
CCN4	0	7.65381221435086	0.619	0.02	0	3
SPSB1	0	7.62106691275265	0.7	0.12	0	3
IGFBP5	0	7.62096980025095	0.67	0.057	0	3
COL16A1	0	7.56961951334152	0.725	0.098	0	3
PRICKLE1	0	7.5695223796128	0.648	0.036	0	3
EDNRA	0	7.53838549597242	0.653	0.015	0	3
BICC1	0	7.49169484148531	0.655	0.052	0	3
PRELP	0	7.42404362441136	0.726	0.084	0	3
BNC2	0	7.41390211918613	0.687	0.091	0	3
COL14A1	0	7.29069058224395	0.657	0.083	0	3
ERG	0	7.22949335100749	0.555	0.064	0	3
COL15A1	0	7.09676065742924	0.806	0.067	0	3
TBX2	0	7.09000037521207	0.552	0.007	0	3
MAPK10	0	7.08789772829417	0.697	0.088	0	3
ADGRA2	0	7.03179049667582	0.667	0.048	0	3
GXYLT2	0	6.91799233504938	0.648	0.089	0	3
NALCN	0	6.89803553602006	0.656	0.053	0	3
ANK2	0	6.88975534398912	0.721	0.104	0	3
LAMA2	0	6.87463009647442	0.764	0.197	0	3
MEG8	0	6.86483002685086	0.639	0.02	0	3
CREB3L1	0	6.79365081359482	0.7	0.082	0	3
GLI3	0	6.76328141618725	0.681	0.065	0	3
SPARCL1	0	6.72106800038516	0.673	0.058	0	3
CACNA2D1	0	6.70284717565135	0.683	0.094	0	3
SYNPO2	0	6.61766237762913	0.654	0.082	0	3
PRRX1	0	6.61418371168699	0.815	0.055	0	3
ENSG00000251244	0	6.48623397674689	0.545	0.006	0	3
MRAS	0	6.47951238259418	0.6	0.048	0	3
TENM4	0	6.45144770258531	0.738	0.117	0	3
CCBE1	0	6.43799754230648	0.571	0.043	0	3
NOX4	0	6.43378786283119	0.693	0.046	0	3
PDLIM3	0	6.39614981575933	0.619	0.023	0	3
PODN	0	6.39606887992864	0.643	0.014	0	3
GUCY1A1	0	6.33409895058909	0.59	0.03	0	3
SPARC	0	6.30785613897937	0.812	0.05	0	3
COL12A1	0	6.26147407975712	0.617	0.024	0	3
KIF23-AS1	0	6.12532114799074	0.664	0.022	0	3
DOK5	0	6.11975911066484	0.602	0.034	0	3
PCDH7	0	6.0662573962041	0.677	0.149	0	3
TRIB2	0	6.06434245435054	0.654	0.05	0	3
TENM3	0	6.04344436388392	0.727	0.111	0	3
SVEP1	0	6.01646308286366	0.644	0.039	0	3
NR2F1-AS1	0	5.98652553391615	0.637	0.055	0	3
FBN1	0	5.95942623628972	0.822	0.082	0	3
RUNX1T1	0	5.89383425726073	0.755	0.046	0	3
F2R	0	5.86856513193555	0.699	0.025	0	3
LETR1	0	5.8482189952019	0.51	0.035	0	3
DDR2	0	5.72721969530508	0.623	0.064	0	3
NXN	0	5.72018407033409	0.654	0.193	0	3
ADAMTS14	0	5.68364419737848	0.619	0.141	0	3
ACTA2	0	5.59827311483295	0.585	0.038	0	3
GNB4	0	5.59597860813269	0.618	0.081	0	3
ADAMTS9-AS1	0	5.55920498609971	0.638	0.005	0	3
GEM	0	5.52188501759136	0.733	0.027	0	3
TNFSF18	0	5.50171399736422	0.65	0.004	0	3
LHFPL6	0	5.44816351476456	0.758	0.108	0	3
NID2	0	5.43850121721394	0.645	0.054	0	3
THBS1	0	5.43020503170302	0.722	0.09	0	3
MSC-AS1	0	5.33943620483078	0.776	0.069	0	3
FGF7	0	5.32011130476553	0.67	0.012	0	3
PTCH2	0	5.28345701863481	0.591	0.018	0	3
DPYSL3	0	5.2779585393562	0.633	0.073	0	3
ALDH1L2	0	5.27060081137921	0.601	0.06	0	3
COL4A1	0	5.20220420410429	0.877	0.068	0	3
MRC2	0	5.10010699185025	0.635	0.05	0	3
EVC2	0	5.0931158957295	0.652	0.063	0	3
MYH10	0	5.06685971807583	0.669	0.081	0	3
IGFBP7	0	5.0501363893806	0.834	0.061	0	3
ENSG00000264705	0	4.95378628635988	0.564	0.002	0	3
VCAN	0	4.8241286010247	0.852	0.087	0	3
LEF1-AS1	0	4.81178	0.544	0.014	0	3
FMO2	0	4.80302489211221	0.683	0.007	0	3
TSHZ2	0	4.79250851847284	0.712	0.194	0	3
ENSG00000258399	0	4.53338599704707	0.58	0.037	0	3
COL4A2	0	4.52769056875602	0.895	0.087	0	3
AKAP12	0	4.47547974702193	0.68	0.058	0	3
VCAM1	0	4.47514626758584	0.458	0.023	0	3
ENSG00000286494	0	4.39007752589422	0.417	0.033	0	3
MMP16	0	4.37467954381084	0.704	0.039	0	3
FBXL7	0	4.37327371727838	0.586	0.078	0	3
CHSY3	0	4.30912683901273	0.609	0.123	0	3
LINC02544	0	4.29997526562183	0.61	0.007	0	3
HEG1	0	4.26237046355503	0.649	0.072	0	3
TMEM119	0	4.24870412587764	0.614	0.043	0	3
PLAT	0	4.15244448959728	0.632	0.061	0	3
FBLN1	0	4.14591289759411	0.651	0.081	0	3
MATN3	0	4.00444061008731	0.622	0.013	0	3
FMOD	0	3.89441135753552	0.612	0.053	0	3
PLEKHH2	0	3.83286051047227	0.654	0.048	0	3
DUBR	0	3.73080654899327	0.684	0.127	0	3
LAMP5	0	3.5960913301009	0.599	0.004	0	3
SLFN12L	0	3.52567386271277	0.505	0.075	0	3
POM121L9P	0	3.31353856922195	0.589	0.015	0	3
ENSG00000267175	0	3.28692061218498	0.471	0.013	0	3
SUGT1P4-STRA6LP-CCDC180	0	3.07835533495003	0.53	0.051	0	3
GAS7	0	3.06745031405139	0.555	0.119	0	3
DKK3	0	3.02104304203494	0.648	0.098	0	3
MEOX2	0	3.0000185241197	0.666	0.09	0	3
ZNF676	0	2.96179584834815	0.58	0.019	0	3
IGFBP3	0	2.95803762822601	0.531	0.045	0	3
HOPX	0	2.94218744246964	0.646	0.016	0	3
DNAJB5	0	2.74859410079457	0.473	0.006	0	3
PRICKLE2	0	2.74245321207533	0.731	0.164	0	3
EBF1	0	2.61035437752768	0.814	0.143	0	3
CYBRD1	0	2.45657458265735	0.72	0.109	0	3
GPR173	0	2.39921623987802	0.645	0.079	0	3
ZNF521	0	2.27561588605957	0.53	0.061	0	3
PLPPR4	0	2.25839824068447	0.642	0.007	0	3
LINC00632	0	2.25270391345061	0.569	0.06	0	3
ZNF667-AS1	0	2.16063033296767	0.426	0.023	0	3
DTX1	0	2.06395996305902	0.347	0.037	0	3
CILP	0	2.00074691301463	0.419	0.003	0	3
ENSG00000285837	0	1.98828377505744	0.555	0.004	0	3
ADGRF5	0	1.87449839124033	0.455	0.051	0	3
BATF3	0	1.78648168297508	0.65	0.036	0	3
TRPS1	0	1.67864979157288	0.508	0.138	0	3
ENSG00000226530	0	1.61206967861589	0.448	0.018	0	3
SEPTIN4	0	1.58890712879449	0.543	0.017	0	3
FAM133A	0	1.50532434678331	0.478	0.003	0	3
MARK1	0	1.38895029715508	0.618	0.128	0	3
CALHM5	0	1.32643616209197	0.565	0.027	0	3
UCHL1	0	1.31407222595219	0.551	0.003	0	3
ENSG00000261193	0	0.816414486360173	0.555	0.007	0	3
ELOVL4	0	0.722481583703884	0.535	0.004	0	3
PMP22	0	0.687673100783801	0.703	0.097	0	3
TSSK4	0	0.633701650077018	0.568	0.026	0	3
ENSG00000231902	0	0.534897811197725	0.558	0.006	0	3
LRP12	0	0.530589602657944	0.579	0.058	0	3
RGS4	0	0.48290151131034	0.367	0.023	0	3
WWTR1	1.01843868205501e-307	3.62002791589724	0.639	0.176	5.14617066042396e-304	3
ENSG00000255910	1.50439839991881e-307	5.22931252817285	0.593	0.051	7.60172511478972e-304	3
NLGN1	1.92014395562437e-307	1.0665093176364	0.586	0.086	9.70248740776994e-304	3
ELN	2.34282241010541e-306	4.54577505653115	0.444	0.047	1.18382816382626e-302	3
LINC02884	8.9767031650816e-306	4.08442116488435	0.581	0.03	4.53592810931573e-302	3
ITGBL1	1.25014439067815e-305	7.11921841298663	0.678	0.056	6.3169796060967e-302	3
CORIN	1.66237636415709e-305	8.61355290622881	0.659	0.062	8.39998776808577e-302	3
SEPTIN11	2.32010772277227e-305	12.7926100552682	0.756	0.173	1.17235043231683e-301	3
GJA1	2.13382496651627e-304	3.07194103079645	0.326	0.011	1.07822175558067e-300	3
ANKRD6	7.98636897144743e-304	4.09500445328189	0.601	0.127	4.03551224127239e-300	3
JHY	4.86690381962566e-303	1.51138063503278	0.518	0.091	2.45924650005685e-299	3
ANTXR1	3.51606903137574e-302	6.24098464582088	0.692	0.061	1.77666968155416e-298	3
CRACD	1.35555266235691e-300	3.98686720057444	0.694	0.113	6.84960760288949e-297	3
ADCY5	1.1250858640977e-297	4.27347239824915	0.64	0.045	5.68505887128569e-294	3
ENSG00000286695	2.44968481679694e-297	0.644693117394338	0.448	0.088	1.23782573792750e-293	3
ANKS1B	2.87031624667548e-297	1.3881919043666	0.425	0.116	1.45037079944512e-293	3
CARMN	3.79460708928586e-297	6.94337023417576	0.627	0.027	1.91741496221615e-293	3
OLFML2B	2.79431864787464e-296	6.33878744946983	0.656	0.026	1.41196921277105e-292	3
CNRIP1	4.66347237980638e-294	2.00752759874549	0.491	0.059	2.35645259351617e-290	3
MROH2B	3.20139680184475e-293	0.303236608545978	0.45	0.032	1.61766580397215e-289	3
CACNB2	7.19011644942434e-292	6.10049980274139	0.569	0.081	3.63316584189412e-288	3
LINC01982	2.69399480016324e-291	2.64951605408311	0.556	0.016	1.36127557252248e-287	3
LUM	5.31206732255801e-291	9.27112515613819	0.689	0.043	2.68418761808856e-287	3
CST1	6.96054280766172e-291	1.50438858694806	0.493	0.06	3.51716228071147e-287	3
FBLN5	1.65399390467085e-290	4.25059727672686	0.648	0.032	8.35763120030182e-287	3
BOC	3.13730200257114e-290	5.59854947941115	0.603	0.019	1.5852787018992e-286	3
ENSG00000257732	4.4030302967267e-290	0.376610188697267	0.566	0.026	2.224851208936e-286	3
DCLK2	1.11864307314341e-289	5.50883916470501	0.692	0.148	5.65250344859364e-286	3
ASPN	2.09894007435313e-289	5.58531270601303	0.586	0.045	1.06059441957063e-285	3
SGIP1	2.86148158444928e-289	7.70002582885131	0.626	0.046	1.44590664462222e-285	3
ROR1	8.27646429756891e-289	3.97380454040028	0.59	0.145	4.18209740956157e-285	3
ENSG00000254987	8.16256776629658e-288	8.19203885853233	0.675	0.089	4.12454549230966e-284	3
SCD5	6.43801870116965e-286	3.38320931462562	0.576	0.098	3.25313084970102e-282	3
NAV1	1.26431673531714e-285	4.14399332830348	0.681	0.201	6.38859246355748e-282	3
ENSG00000225649	1.79865610798624e-285	6.82005106688642	0.577	0.032	9.08860931365446e-282	3
BMPR1B	1.91153698480091e-285	6.85370524137172	0.637	0.074	9.65899638419901e-282	3
SPON1	2.34195273550461e-285	5.93001684547346	0.57	0.069	1.18338871725048e-281	3
FSTL1	4.60763589509807e-285	9.66056135619752	0.689	0.033	2.32823841779305e-281	3
HEYL	3.75304881458026e-283	6.5355153260021	0.683	0.083	1.89641556600741e-279	3
LINC02773	2.20279803641666e-281	0.776142826242896	0.593	0.083	1.11307384780134e-277	3
FILIP1L	2.47739228227972e-280	4.39378018715584	0.543	0.13	1.25182632023594e-276	3
DNM3OS	3.62856846013626e-280	5.51434492833937	0.374	0.008	1.83351564290685e-276	3
DYNC2H1	1.8574549163066e-279	1.78494456872317	0.26	0.112	9.38571969209725e-276	3
APOD	2.37628275500233e-278	6.0789264128673	0.477	0.058	1.20073567610268e-274	3
SLC24A3	1.74882579893751e-276	5.38728476274674	0.639	0.095	8.83681676203122e-273	3
AMPH	3.14462397241288e-275	1.03225246290947	0.459	0.064	1.58897849326023e-271	3
NEGR1	3.44857563820652e-275	2.00381268506628	0.677	0.1	1.74256526998576e-271	3
ENSG00000251652	4.49242524613509e-275	2.6827142506151	0.516	0.048	2.27002247687206e-271	3
CSMD2	1.29461291517357e-274	6.47513682105627	0.709	0.171	6.54167906037205e-271	3
FGF2	3.02207793206677e-273	3.47604496377163	0.399	0.039	1.52705597907334e-269	3
EBF2	2.95443421735441e-272	5.56313679268818	0.43	0.056	1.49287561002918e-268	3
DPY19L2	4.94502787242185e-271	2.58428474334374	0.491	0.079	2.49872258393476e-267	3
HMGA2	1.29224977179699e-269	0.563762741329818	0.074	0.388	6.52973809689021e-266	3
BGN	1.6301553060422e-269	5.02683012908719	0.69	0.047	8.23717476143121e-266	3
LINC02550	3.14563954330041e-269	0.431921746698213	0.496	0.098	1.5894916612297e-265	3
GLI2	8.00136938565928e-269	8.99410279926808	0.723	0.074	4.04309195057363e-265	3
TVP23A	1.47564749977354e-267	1.07583484404015	0.273	0.051	7.45644681635571e-264	3
HDGFL3	1.65448666834469e-267	3.48759360944309	0.567	0.037	8.36012113514569e-264	3
FREM1	1.65996572993973e-267	0.722980078994677	0.504	0.092	8.38780683338547e-264	3
KHDC1-AS1	3.66734654550549e-267	0.783873825609813	0.531	0.079	1.85311020944393e-263	3
ITGA1	5.34297599588592e-267	6.94143489928683	0.656	0.208	2.69980577072116e-263	3
SSX2B	8.0870561657542e-266	0.380370945153755	0.415	0.006	4.0863894805556e-262	3
RASSF8	1.53166584221624e-265	2.67674433015356	0.591	0.128	7.73950750071864e-262	3
PDE5A	4.35058379376096e-265	8.30791185256971	0.743	0.104	2.19834999098741e-261	3
IHO1	1.86003808090289e-264	2.08956006834664	0.432	0.026	9.3987724228023e-261	3
ENSG00000225096	6.70281332534758e-264	7.63112426055003	0.521	0.064	3.38693157329813e-260	3
ZNF135	1.14699352053239e-263	3.39253540702088	0.647	0.231	5.79575825925014e-260	3
PDGFD	1.52364009244158e-260	2.95790877142229	0.507	0.049	7.69895338710732e-257	3
ENSG00000253317	3.58862230693919e-260	2.09741495864805	0.516	0.003	1.81333085169637e-256	3
INMT-MINDY4	1.23091626783059e-259	4.36118516893607	0.431	0.012	6.21981990134796e-256	3
NEXN	2.92382960647691e-259	3.2760032657019	0.666	0.076	1.47741110015278e-255	3
SUSD2	9.9341266226459e-258	5.35831504385794	0.574	0.134	5.01971418242297e-254	3
DNM1P46	4.94147564463286e-257	1.43622542471788	0.504	0.085	2.49692764323298e-253	3
IRAK3	6.04761759556185e-257	1.8594158082933	0.539	0.05	3.0558611710374e-253	3
LRRC32	6.10063127743624e-257	9.03670537173806	0.582	0.014	3.08264898448853e-253	3
ROR2	1.00167236638622e-256	10.2042782782819	0.758	0.203	5.06145046734955e-253	3
TCF4	1.77591771948899e-256	4.17131214620909	0.491	0.097	8.97371223657788e-253	3
MYH11	1.9575338952209e-256	5.67389576290684	0.541	0.033	9.89141877255118e-253	3
PPP1R14A	9.83430111546652e-255	2.50937341799186	0.317	0.01	4.96927235364523e-251	3
CLIC6	9.18801173103743e-254	1.49746857422669	0.431	0.015	4.64270232769322e-250	3
ANO1	5.13725338325144e-253	7.82085043244856	0.577	0.138	2.59585413455695e-249	3
ITGA11	7.13537730768893e-253	8.70146023643914	0.602	0.051	3.60550615357522e-249	3
COL4A4	1.74345367338655e-252	3.7375728606923	0.646	0.088	8.80967141162224e-249	3
JAG1	1.61133784499671e-251	4.58869294732685	0.713	0.116	8.14209013076838e-248	3
LINC02794	1.74904320202727e-249	1.31033905104437	0.418	0.016	8.83791529984377e-246	3
MAP1B	1.8224270960127e-248	5.11689047198909	0.617	0.098	9.20872411615219e-245	3
NPTX1	2.40415807917765e-248	3.59154003888576	0.503	0.092	1.21482107740847e-244	3
SLFN12	2.80697814525212e-248	2.75829879325458	0.528	0.062	1.4183660567959e-244	3
POSTN	4.89613452633822e-247	11.7765562573567	0.613	0.022	2.4740167761587e-243	3
AFAP1L2	3.23995590619487e-246	4.17830057024367	0.404	0.116	1.63714971940027e-242	3
CEP126	9.21107816247263e-246	3.60312170172528	0.527	0.098	4.65435779549742e-242	3
ADAMTSL2	6.63606658692194e-245	0.307095401164746	0.588	0.066	3.35320444637166e-241	3
ID4	6.80370609981496e-245	4.5103218245396	0.404	0.004	3.4379126922365e-241	3
EMILIN1	1.19800274420156e-244	5.36344953556118	0.556	0.02	6.05350786645049e-241	3
B3GNT9	6.98684566061769e-244	3.79006466124467	0.587	0.172	3.53045311231012e-240	3
SFRP4	9.33610903729624e-244	1.9422565865916	0.65	0.197	4.71753589654579e-240	3
LINC01943	9.47472978757592e-242	2.96565573301907	0.428	0.013	4.78758096166212e-238	3
OSMR-DT	5.32376207807021e-241	8.67706987116482	0.478	0.038	2.69009697804888e-237	3
ADAMTS4	8.89080070051502e-241	0.861443524630724	0.576	0.047	4.49252159397024e-237	3
PAK3	2.80269092295411e-240	5.55711677453137	0.488	0.041	1.41619972336871e-236	3
STING1	5.12731774585531e-240	0.991876507422754	0.586	0.137	2.59083365698069e-236	3
SMOC2	1.20639986167523e-239	0.503285491476825	0.704	0.231	6.09593850104495e-236	3
MIR100HG	1.21690261402853e-239	9.40062316109008	0.575	0.101	6.14900890868614e-236	3
ISLR	1.94139598131569e-239	7.61419570727118	0.566	0.049	9.80987389358818e-236	3
ZNF528	2.87177480711948e-238	2.38833512969548	0.445	0.029	1.45110781003748e-234	3
LINC01266	5.66165227461436e-237	6.08481267388755	0.579	0.042	2.86083289436264e-233	3
ZEB1-AS1	6.21051812524125e-237	5.07820744327962	0.576	0.036	3.13817480868441e-233	3
CNKSR2	5.87585957122896e-236	5.26093870135717	0.391	0.055	2.96907184134199e-232	3
LAMA4	7.89822121257564e-236	3.61775645672009	0.693	0.056	3.99097117871447e-232	3
C1QTNF7-AS1	1.07466913101262e-235	4.23664313949428	0.56	0.071	5.43030311900675e-232	3
ENSG00000256825	3.54654124377754e-235	0.662956555167156	0.526	0.021	1.79206729048079e-231	3
TMEM204	4.07360389811471e-235	5.92512363550089	0.528	0.034	2.05839204971736e-231	3
FN1	4.68562881946142e-235	1.38490283224181	0.654	0.113	2.36764824247385e-231	3
ADAMTS3	5.9407005858091e-235	0.8746736475848	0.414	0.056	3.00183600600934e-231	3
GJC1	8.16336527204268e-235	3.22915623321003	0.476	0.049	4.12494847196316e-231	3
MAP2	2.75761858903777e-234	4.36182071530002	0.555	0.111	1.39342467304079e-230	3
GREM1	3.69769495515269e-234	4.76158302630641	0.711	0.154	1.86844526083865e-230	3
WNT4	6.39600666481033e-233	2.09819360681667	0.162	0.626	3.23190216772866e-229	3
SPART-AS1	1.14820746192759e-232	1.25687886593882	0.508	0.145	5.80189230512013e-229	3
SSBP2	1.92253942991718e-232	3.27043416986954	0.448	0.161	9.71459173937152e-229	3
COL5A3	1.70529141877834e-231	2.99853100148927	0.442	0.045	8.61683753908697e-228	3
UACA	6.5877393599475e-230	12.3951462422028	0.727	0.173	3.32878469858147e-226	3
LOXL2	2.2553312303492e-229	6.93272062283912	0.558	0.125	1.13961887069545e-225	3
PLXDC2	2.26227514001843e-229	3.18545305124561	0.552	0.141	1.14312762825131e-225	3
ENSG00000225166	2.37358362072912e-229	2.60409144041049	0.486	0.023	1.19937180355443e-225	3
MILR1	9.65525414840093e-229	0.474939838767785	0.381	0.029	4.87879992118699e-225	3
LRFN5	1.31276790581389e-228	3.17053135334838	0.456	0.028	6.63341622807757e-225	3
UBE2E2	7.57854682940481e-228	3.45153012444641	0.577	0.216	3.82943971289825e-224	3
SMAD9	7.74487388619992e-228	3.50764514915165	0.413	0.029	3.91348477469682e-224	3
PDE3A	1.96239820365172e-227	5.75036911538255	0.729	0.133	9.91599812305216e-224	3
GUCY1A2	3.17644758476429e-227	8.01593600574814	0.636	0.123	1.6050589645814e-223	3
DLG4	3.34925284989354e-227	1.34691194404811	0.572	0.076	1.69237746505121e-223	3
ZSCAN23	2.46107740356417e-226	2.48826686364123	0.167	0.617	1.24358241202097e-222	3
AKT3	5.56551067152031e-226	2.79147374398045	0.532	0.104	2.81225254231921e-222	3
ENSG00000253286	6.39815550379576e-226	2.16912083097388	0.4	0.009	3.232987976068e-222	3
AOC3	8.26012723049601e-225	2.47633500191747	0.319	0.011	4.17384228956963e-221	3
GPR176	2.79130261489075e-224	4.54159695416221	0.477	0.02	1.41044521130429e-220	3
TAGLN	4.71074712943996e-224	5.70639230450823	0.564	0.019	2.38034052450601e-220	3
MEG3	9.71255645407682e-224	6.20221966123357	0.541	0.03	4.90775477624501e-220	3
JAZF1-AS1	2.70583131025512e-223	0.541088598898815	0.282	0.014	1.36725656107191e-219	3
TRPC1	7.73775378337602e-223	4.0501338960824	0.414	0.048	3.9098869867399e-219	3
ACAN	9.29158375515929e-223	3.96116539310192	0.552	0.045	4.69503727148199e-219	3
NAV3	4.14433301366232e-222	3.63846806220407	0.622	0.096	2.09413147180357e-218	3
RYR2	3.54502628300878e-221	6.41717165279399	0.639	0.206	1.79130178080433e-217	3
TPM1	3.82793648210529e-221	6.16239994842203	0.713	0.223	1.9342563044078e-217	3
ELAPOR2	4.34398351839338e-221	2.34474657237285	0.485	0.161	2.19501487184418e-217	3
ERBB4	1.49230995058795e-220	1.58838335033182	0.581	0.129	7.5406421803209e-217	3
THY1	2.15216600420158e-220	6.07478554307716	0.56	0.026	1.08748948192306e-216	3
KLF9	2.25359010642876e-220	4.75520120240411	0.329	0.047	1.13873908077845e-216	3
FMNL3	3.81484467118449e-219	0.599285799464912	0.454	0.11	1.92764101234952e-215	3
ENSG00000243144	1.19256379039731e-218	1.54239873560899	0.541	0.134	6.02602483287763e-215	3
TBX18	8.15199519873154e-218	4.39993676701445	0.64	0.228	4.11920317391905e-214	3
NLGN4X	9.12722891344102e-218	2.4705707133265	0.328	0.054	4.61198876996175e-214	3
DRP2	5.77688447972389e-217	4.74714374758306	0.523	0.175	2.91905972760448e-213	3
PKNOX2	1.02355138949004e-216	5.05168360783412	0.517	0.085	5.17200517109318e-213	3
GSEC	1.44919254746344e-215	1.1040206732184	0.392	0.088	7.32276994233274e-212	3
FRY	1.96649658175647e-215	6.54611428854701	0.58	0.194	9.93670722761545e-212	3
SCARA3	5.52877122984062e-215	1.39223748049712	0.412	0.04	2.79368810243846e-211	3
CYTH3	9.37648192635481e-215	1.68900406744234	0.723	0.183	4.73793631738708e-211	3
HAS2	1.67750878651033e-214	0.637778521847649	0.028	0.384	8.4764518982367e-211	3
MYL9	2.84649588086116e-214	3.38122358091985	0.565	0.067	1.43833436859915e-210	3
TNFAIP6	7.31411097390259e-214	3.59912940260041	0.638	0.287	3.69582027511298e-210	3
CYP1B1	4.22151245003687e-213	5.55748628345775	0.575	0.058	2.13313024100363e-209	3
MFGE8	5.58974074742921e-212	3.26082532016401	0.613	0.07	2.82449599967598e-208	3
CHRDL2	1.6725066046363e-211	0.64169482895125	0.016	0.465	8.45117587322721e-208	3
MGP	2.0293464730896e-211	6.99381738525125	0.648	0.089	1.02542877285218e-207	3
IQCJ-SCHIP1	1.37588330757946e-210	2.53762751964808	0.315	0.119	6.95233835319903e-207	3
MSH4	2.83151647553007e-210	1.5523661406932	0.537	0.097	1.43076527508535e-206	3
KCNE4	7.03219966312421e-210	5.16654362210067	0.467	0.029	3.55337048977666e-206	3
DCBLD2	7.93703645324621e-210	5.58305223740381	0.603	0.173	4.01058451982531e-206	3
KLHL29	1.15205031765676e-209	8.91982525990271	0.789	0.41	5.82131025511962e-206	3
CPE	1.90179120603123e-209	4.18405214138958	0.558	0.057	9.6097509640758e-206	3
ENSG00000259437	2.44199797022606e-209	1.30358691118961	0.383	0.032	1.23394157435523e-205	3
LSAMP	2.52272901226792e-209	7.56147935791882	0.618	0.113	1.27473496989898e-205	3
STRA6	3.23062939960358e-209	1.68986742392001	0.586	0.205	1.63243703561969e-205	3
SAMD3	7.15812472193819e-208	2.57932577955657	0.15	0.63	3.61700042199537e-204	3
IQCA1	2.73138887769764e-207	3.58045806066285	0.403	0.076	1.38017079990062e-203	3
FRMD6	2.31634289639597e-206	5.68427637366151	0.646	0.2	1.17044806554888e-202	3
NRXN3	3.8845819106652e-205	4.65793418035923	0.734	0.294	1.96287923945913e-201	3
ARHGEF17	4.92010996615937e-205	6.57734871678152	0.549	0.057	2.48613156590033e-201	3
NR2F2	1.2727539685507e-204	7.00723192824344	0.638	0.116	6.43122580308667e-201	3
DYNC1I1	1.60685297630777e-204	4.09263840621653	0.597	0.168	8.11942808928314e-201	3
KCNMB2-AS1	2.51562819344318e-204	1.37490851287404	0.121	0.471	1.27114692614684e-200	3
DAAM2-AS1	4.72441390084711e-204	0.832146156252682	0.411	0.028	2.38724634409805e-200	3
SERPINE2	8.15436506815912e-204	6.00536955849928	0.598	0.134	4.1204006689408e-200	3
PTPN13	1.53938015976043e-203	2.32889788152666	0.514	0.07	7.77848794726946e-200	3
SNED1	2.1164874632077e-203	1.66964068447177	0.263	0.088	1.06946111515885e-199	3
MDS2	9.50175835049549e-203	1.8595041908232	0.076	0.385	4.80123849450537e-199	3
XKR6	1.05432823582461e-202	1.37527979828645	0.121	0.528	5.32752057562173e-199	3
TPST1	2.97180539815941e-202	5.00782010957515	0.432	0.157	1.50165326768995e-198	3
ISLR2	3.54345007018536e-202	1.28605854260522	0.47	0.064	1.79050532046466e-198	3
PODNL1	4.76817878698032e-202	2.14302237632872	0.051	0.539	2.40936074106115e-198	3
HS3ST3A1	4.77712357160604e-202	4.54227811984562	0.533	0.045	2.41388054073253e-198	3
POT1-AS1	3.93412944204918e-201	7.83454901273934	0.615	0.126	1.98791560706745e-197	3
DENND5A	4.23561471048707e-201	3.06546258145086	0.61	0.132	2.14025611320912e-197	3
OLFML1	4.46322877741366e-201	3.47381486140944	0.548	0.071	2.25526950122712e-197	3
LINC02869	7.12445952196444e-201	0.557396038774469	0.527	0.155	3.59998939644863e-197	3
HSPB6	9.23790054325418e-201	3.91649803824814	0.573	0.202	4.66791114450634e-197	3
ARHGAP24	1.21901477497315e-200	3.40554479597322	0.422	0.157	6.1596816579393e-197	3
ENSG00000289089	1.70395057054317e-200	0.601501503048505	0.289	0.084	8.61006223295464e-197	3
PAPSS2	4.30580171420081e-200	5.18853111555318	0.619	0.153	2.17572160618567e-196	3
MYOF	1.25299676300514e-199	6.32554301311041	0.702	0.258	6.33139264346499e-196	3
ACTN2	1.62141456937944e-199	0.925591415292008	0.602	0.147	8.1930078190743e-196	3
RXFP1	5.32005134859089e-199	4.97506423628674	0.525	0.126	2.68822194644298e-195	3
RPLP0P2	1.22500831386707e-198	3.38564017638114	0.495	0.158	6.18996700997031e-195	3
DGKI	1.34893755766464e-198	6.12690835558037	0.644	0.083	6.81618147887942e-195	3
DZIP1L	1.39812016838656e-198	5.11193550608059	0.567	0.052	7.06470121085728e-195	3
ENOX1	1.8041746992035e-197	4.84352390353258	0.651	0.155	9.11649475507529e-194	3
RUNX1	3.3671025660114e-197	6.05236061669352	0.643	0.261	1.70139692660556e-193	3
PAPLN	3.72834969559848e-197	0.731334611047982	0.602	0.202	1.88393510118591e-193	3
CACNA1H	6.00395526141381e-197	5.14548187819647	0.456	0.055	3.0337985935924e-193	3
KCNMB4	6.61439202246658e-197	0.919441414970011	0.461	0.147	3.34225228895236e-193	3
DCLK1	1.33381368204442e-196	6.81402986552485	0.658	0.084	6.73976053537047e-193	3
FHL2	1.04968423828567e-195	6.08073350192115	0.705	0.361	5.30405445605751e-192	3
DZIP1	2.26419954038905e-195	3.88988	0.505	0.067	1.14410002775859e-191	3
PHLDB2	1.09276669076694e-194	3.78205286004335	0.367	0.122	5.52175008844533e-191	3
ADAMTS9-AS2	1.32444444832012e-194	4.90984850316985	0.53	0.098	6.69241779736158e-191	3
RARRES1	5.5631567883518e-194	2.58567902592948	0.425	0.107	2.81106312515416e-190	3
UGCG	2.42086037305436e-193	0.32632921240103	0.353	0.112	1.22326074650437e-189	3
PPFIA2	1.30665341568808e-192	4.03671190289454	0.437	0.061	6.60251970947186e-189	3
NRP1	9.85786960865588e-192	1.30495577691086	0.503	0.167	4.98118151325382e-188	3
SLIT2	1.94920819368209e-191	7.5042449942883	0.73	0.286	9.8493490026756e-188	3
ENSG00000287171	1.14003572090744e-190	3.34571375394645	0.48	0.194	5.76060049774531e-187	3
TGFBI	1.55084056651402e-190	0.725545501033482	0.19	0.674	7.83639738259535e-187	3
CPXM2	4.60364804726802e-189	4.66746440887062	0.684	0.33	2.32622335828453e-185	3
GGT5	5.43720424321924e-189	4.53455555201223	0.559	0.02	2.74741930409868e-185	3
LINC02204	1.11108213307003e-188	4.31535139089433	0.574	0.186	5.61429801840287e-185	3
LINC02507	2.783980100116e-188	1.10634573746743	0.336	0.004	1.40674514458861e-184	3
ASB2	2.95995625804927e-188	1.35472921587952	0.292	0.04	1.4956658971923e-184	3
RBPMS	1.57309155799151e-186	2.7495204698182	0.506	0.192	7.94883164253112e-183	3
NHS	1.96101696942271e-186	2.51064494481348	0.76	0.423	9.90901874649293e-183	3
EVA1B	2.00822364978906e-186	1.64511	0.492	0.042	1.01475541023841e-182	3
LBH	5.72590831920157e-186	1.30181757871854	0.587	0.16	2.89330147369256e-182	3
ENSG00000223563	7.12818155667624e-186	0.453230465063854	0.291	0.04	3.6018701405885e-182	3
PTGIS	7.64418941212939e-186	8.83125233225217	0.525	0.028	3.86260890994898e-182	3
ENSG00000266602	9.02401841062344e-186	1.19054064675793	0.033	0.457	4.55983650288802e-182	3
LINC01592	1.09310587793905e-184	5.94055528722398	0.458	0.096	5.523464001226e-181	3
RSPO3	1.61090761354535e-184	2.55830205838851	0.43	0.15	8.13991617124468e-181	3
NMUR1	2.70292087527626e-184	2.37824230706616	0.51	0.062	1.3657859182771e-180	3
LINC00506	1.93502427146256e-183	2.92313739808954	0.557	0.104	9.7776776437003e-180	3
SLCO3A1	4.65750769407708e-183	7.44647940030204	0.559	0.226	2.35343863781715e-179	3
TIMP2	5.14597023629141e-183	3.78633339441069	0.654	0.161	2.60025876039805e-179	3
GFPT2	1.35907327030784e-182	5.97866266967131	0.539	0.014	6.86739723486554e-179	3
MAP1A	2.56731091727803e-182	4.10140491447505	0.53	0.092	1.29726220650059e-178	3
GPR68	1.47838395258592e-181	1.63645932034144	0.388	0.02	7.47027411241665e-178	3
C13orf46	2.72077247903965e-181	3.25825246209975	0.324	0.065	1.37480633365874e-177	3
SLCO1C1	4.75262989092578e-181	2.02856640072623	0.506	0.16	2.4015038838848e-177	3
A1BG-AS1	1.47600256354566e-180	2.03687900933292	0.545	0.141	7.45824095359623e-177	3
CTHRC1	2.06631318673748e-180	4.09456293776113	0.475	0.014	1.04410805325845e-176	3
SPOCD1	3.09452557002694e-180	3.98951901394421	0.57	0.257	1.56366377053461e-176	3
LDB2	4.40568354615351e-180	1.73626691312645	0.418	0.083	2.22619189587137e-176	3
CSPG4	2.27571653648988e-179	5.1776464907092	0.435	0.021	1.14991956588834e-175	3
MACROH2A2	3.74892118600102e-179	2.29137201981732	0.401	0.037	1.89432987528632e-175	3
ENSG00000270207	8.07829359896592e-179	0.263089526146224	0.428	0.164	4.08196175555748e-175	3
SGCD	1.41784509720055e-178	3.03344208446876	0.515	0.125	7.16437127615438e-175	3
ECM1	2.34595552237682e-178	2.09377914878244	0.319	0.07	1.18541132545701e-174	3
TMEM108	1.14999001547398e-177	4.59884396380283	0.482	0.162	5.81089954819001e-174	3
MAP9	2.26544723091486e-177	2.68953525292415	0.514	0.126	1.14473048578128e-173	3
MFAP4	2.49961456031977e-177	2.59951071250536	0.42	0.022	1.26305523732958e-173	3
ABCA9	2.80078338496142e-177	7.12983116291633	0.377	0.063	1.415235844421e-173	3
PALLD	4.11441857286733e-177	8.14054786511438	0.71	0.186	2.07901570486986e-173	3
VIPR2	1.61942473562622e-176	3.8133929622436	0.252	0.041	8.18295318911931e-173	3
KCNK17	5.32597210164223e-176	1.23539287127411	0.264	0.006	2.69121370295982e-172	3
TNS1	6.45488434767528e-176	3.21743867527386	0.635	0.216	3.26165306088032e-172	3
CNTN4	7.59740889137033e-176	5.18376127642185	0.418	0.088	3.83897071280943e-172	3
KIF26B	8.96239820648894e-176	6.17592415115321	0.736	0.426	4.52869981373886e-172	3
ZEB2	1.65715953825992e-175	1.98057070983643	0.515	0.122	8.37362714682737e-172	3
ENSG00000287188	2.36378691339337e-175	3.31892807726632	0.624	0.198	1.19442152733767e-171	3
SHANK2	2.39437146030369e-175	0.660410934037592	0.087	0.421	1.20987589889145e-171	3
DOK6	3.38312795978934e-175	9.75235461326695	0.579	0.099	1.70949455808155e-171	3
OSMR	3.79123655566785e-175	6.1538344300539	0.519	0.05	1.91571183157896e-171	3
NUAK1	8.90915760661803e-175	3.50775766044275	0.539	0.064	4.50179733862409e-171	3
TGFB2	6.3422541390763e-174	3.60779906650802	0.567	0.086	3.20474101647525e-170	3
TWSG1-DT	1.16794781328256e-173	0.57452520141355	0.38	0.006	5.90164030051678e-170	3
LINC02853	2.10951166524366e-173	2.92536336769129	0.293	0.058	1.06593624444762e-169	3
GNAI2	1.49795687119595e-172	1.90123567961288	0.291	0.104	7.56917607015316e-169	3
EXTL1	4.42929883029299e-172	3.02516975630709	0.426	0.121	2.23812469894705e-168	3
ATP8B2	3.47684900610886e-171	2.18851398604859	0.505	0.153	1.75685180278681e-167	3
LINC00882	5.8122315419893e-171	2.19571211404208	0.513	0.109	2.93692059816719e-167	3
AMZ1	6.1967753058357e-170	0.423926531378161	0.297	0.039	3.13123056203878e-166	3
LINC02398	8.62850086105748e-170	5.34697854603402	0.474	0.022	4.35998148509235e-166	3
ST6GAL1	1.04668172374913e-169	1.6887826955887	0.092	0.277	5.28888275010434e-166	3
MCAM	1.21644161697693e-169	2.95467168596362	0.366	0.025	6.14667949058444e-166	3
SLIT3	2.09613416209133e-169	5.54713322937672	0.534	0.101	1.05917659210475e-165	3
NRIP2	5.00623068805335e-169	2.02709247392456	0.359	0.003	2.52964836667336e-165	3
PXDN	1.11340040065686e-167	2.70992704567045	0.487	0.045	5.62601222451909e-164	3
DIRC3	2.24230327420548e-167	4.03003308372311	0.499	0.126	1.13303584445603e-163	3
ECM2	1.4586561891969e-165	4.21615666535135	0.419	0.033	7.37058972401193e-162	3
GAP43	5.35345748456193e-165	4.09630625194268	0.542	0.185	2.70510206694914e-161	3
ENSG00000267316	1.06576118888315e-164	3.14560320264987	0.389	0.002	5.38529128742654e-161	3
CBLB	3.07441842631835e-164	0.630723769892066	0.477	0.21	1.55350363081866e-160	3
FAM13C	1.72351396058302e-163	3.48754443690569	0.307	0.03	8.708916042826e-160	3
BMP8A	2.75186390163837e-163	1.20425108827551	0.636	0.291	1.39051682949787e-159	3
RERG	5.46987551892041e-162	0.851131190985072	0.567	0.172	2.76392809971049e-158	3
LEF1	8.96543780114706e-161	4.28010697788492	0.517	0.13	4.53023572091961e-157	3
SRPX2	9.06399372514005e-161	6.60331866660441	0.616	0.133	4.58003602931327e-157	3
EDIL3	1.13306619811755e-160	3.93523290838222	0.394	0.065	5.725383499088e-157	3
ANGPT1	1.31259613657646e-159	4.50958341325939	0.536	0.06	6.63254827812085e-156	3
TSHZ3-AS1	2.29046584993102e-159	4.09057853830066	0.419	0.05	1.15737239397014e-155	3
SETBP1	3.93031640782486e-159	3.94659492029427	0.521	0.15	1.9859888808739e-155	3
EHD2	5.18715884387025e-159	3.99646355183538	0.398	0.029	2.62107136380764e-155	3
ENSG00000286475	8.08388790546684e-159	4.1103473641329	0.027	0.352	4.08478855863239e-155	3
METTL24	9.86336596607846e-159	5.2609151073441	0.427	0.024	4.98395882265944e-155	3
ENSG00000229588	5.27175510008564e-158	5.28059054731978	0.434	0.123	2.66381785207327e-154	3
RBMS3	6.19613679757985e-158	5.23858070656186	0.373	0.069	3.1309079238171e-154	3
CDKN2B	6.39948401638526e-158	4.6619350384538	0.628	0.299	3.23365927347947e-154	3
MEIS2	9.42234863077749e-158	2.40394242611745	0.257	0.159	4.76111276313187e-154	3
MYOM2	1.50679123251899e-157	1.37481282009648	0.35	0.043	7.61381609791846e-154	3
ENSG00000287763	1.53658963124856e-157	1.1528004705028	0.028	0.377	7.76438740669896e-154	3
EPB41L4A	1.68625018536892e-157	0.477597300495281	0.276	0.152	8.52062218666913e-154	3
DNAJC6	3.04643085991079e-157	0.434474073606705	0.519	0.169	1.53936151351292e-153	3
KCNQ4	1.28243938341769e-156	0.451091646511626	0.302	0.064	6.48016620440958e-153	3
MGAT4C	1.44546263082763e-156	4.98199243896982	0.504	0.1	7.30392267357203e-153	3
LYPD1	1.59893312219359e-156	4.56932758941093	0.569	0.186	8.07940906644421e-153	3
AXL	3.22679689893769e-156	5.34347209543234	0.586	0.243	1.63050047303322e-152	3
GABRP	3.24153610734051e-156	0.37879273747993	0.039	0.431	1.63794819503916e-152	3
NHSL2	4.25387860412504e-156	5.19857402870388	0.449	0.067	2.14948485866438e-152	3
GRID1	9.68518175989075e-156	5.17605373057227	0.629	0.289	4.8939223432728e-152	3
SYNPO	3.85443162678815e-155	3.27344797787433	0.336	0.138	1.94764430101605e-151	3
RARB	4.45109651536426e-155	4.87632842352986	0.432	0.106	2.24913906921356e-151	3
RNF217-AS1	1.16151629285314e-154	3.11929925595276	0.322	0.064	5.86914182778692e-151	3
PLXNA4	2.22576729205532e-154	1.4966622661773	0.417	0.137	1.12468021267556e-150	3
LINC01088	6.0172256747039e-154	3.45124085887807	0.561	0.232	3.04050413342788e-150	3
ZNF208	1.2614905033261e-153	4.39552649596026	0.42	0.051	6.37431151330678e-150	3
KCNS3	1.47732695148693e-153	0.776224255896945	0.57	0.194	7.46493308586346e-150	3
CCDC170	1.71842400209022e-153	0.383596621414817	0.332	0.152	8.68319648256186e-150	3
COL10A1	2.29069096720879e-153	7.88773676183806	0.475	0.011	1.1574861457306e-149	3
PRDM6	1.86660314851224e-152	6.08693396006159	0.574	0.036	9.43194570943236e-149	3
CCAR2	4.48519246545269e-151	4.29464567824311	0.133	0.515	2.26636775279325e-147	3
RCAN2	1.50468150456141e-150	3.25636263919669	0.552	0.172	7.60315564254883e-147	3
HGF	1.6583923024283e-150	4.10587140709969	0.393	0.03	8.3798563041702e-147	3
BCAS2	7.30548756985108e-150	0.73326576239853	0.305	0.094	3.69146286904575e-146	3
RASAL2	9.41698972341948e-150	2.55134413773188	0.625	0.298	4.75840490724386e-146	3
ANOS1	5.37641078419797e-149	6.54661774785311	0.593	0.222	2.71670036925524e-145	3
BDNF	5.59884964088163e-149	1.39883150045857	0.408	0.105	2.82909872353749e-145	3
HOMER3	5.62874249722123e-148	0.654110560050654	0.054	0.421	2.84420358384589e-144	3
MFAP5	1.91497842703037e-147	1.4642960025228	0.525	0.209	9.67638599178443e-144	3
SHKBP1	2.14379089633315e-147	3.95318945430497	0.03	0.381	1.08325753991714e-143	3
TSHZ3	3.2140843978547e-147	2.67144073234087	0.469	0.079	1.62407684623598e-143	3
GYPE	3.51114852301673e-147	1.63934623125565	0.423	0.02	1.77418334868035e-143	3
RARA	1.03461734978547e-146	5.14821700904129	0.418	0.081	5.22792146846599e-143	3
PELI2	1.07627345550385e-146	4.80691947016556	0.3	0.149	5.43840977066096e-143	3
LAYN	5.07461527030485e-146	3.52285781817191	0.435	0.016	2.56420309608504e-142	3
RECK	1.71956803784351e-145	2.51398365917069	0.416	0.048	8.68897729522326e-142	3
MEOX1	3.2005059960168e-145	3.83101267006127	0.607	0.336	1.61721567978729e-141	3
LINC00839	3.76131055673053e-145	1.86474986870636	0.544	0.226	1.90059022431594e-141	3
MAMLD1	7.2882785700049e-145	2.06607774728808	0.411	0.105	3.68276716142347e-141	3
DUSP5	8.03307130987897e-145	1.32192528296714	0.321	0.048	4.05911093288184e-141	3
PLOD2	8.84973169405333e-145	4.05981962959507	0.593	0.17	4.47176942500515e-141	3
MYLK	1.21673254831378e-144	3.75331939524743	0.478	0.1	6.14814956662953e-141	3
DCN	1.45065846405764e-144	5.57339112532831	0.49	0.023	7.33017721888327e-141	3
MMP2	3.72984746812341e-144	3.78454581492994	0.394	0.073	1.88469192564276e-140	3
SOX6	1.30373016409466e-143	1.80479636508972	0.542	0.217	6.5877485191703e-140	3
SYNDIG1	4.84992765309149e-143	8.37438072304058	0.487	0.081	2.45066844310713e-139	3
FGFR1	6.44498380427959e-143	4.46415183583279	0.329	0.044	3.25665031630248e-139	3
CHST10	1.7320551360586e-141	0.337011360785731	0.33	0.005	8.75207460250411e-138	3
BMP5	2.08575153864478e-141	1.39830442716074	0.255	0.016	1.05393025247721e-137	3
HTRA3	4.5011351550837e-141	5.41130942706982	0.492	0.111	2.2744235938638e-137	3
ROBO1	1.45154332901442e-140	2.6123613550704	0.508	0.175	7.33464844150989e-137	3
S1PR3	1.91124205641584e-140	2.28635598950561	0.547	0.13	9.65750611106923e-137	3
TRABD2B	3.85359882965115e-140	5.49280496630138	0.399	0.17	1.94722348862273e-136	3
PRCD	6.40751635964709e-140	0.37370039960537	0.355	0.018	3.23771801652967e-136	3
PDLIM5	9.62701605676398e-140	7.8498871435007	0.602	0.246	4.86453121348284e-136	3
GLP2R	6.6243078624254e-139	3.03310471346562	0.334	0.058	3.34726276288355e-135	3
NCF4-AS1	6.10116848398239e-138	0.754667006761816	0.344	0.036	3.0829204349563e-134	3
APOL1	6.45333136823457e-138	3.06639744346182	0.405	0.085	3.26086834036893e-134	3
ADAM19	1.64696683674216e-137	1.27218682905756	0.22	0.636	8.32212342605815e-134	3
TAFA1	1.9602839884164e-137	0.663303057885958	0.252	0.067	9.90531499346808e-134	3
ADAM23	2.45919965887421e-137	3.27873672362396	0.555	0.117	1.24263358762914e-133	3
SSPN	4.61941347593671e-137	2.82191482645386	0.34	0.127	2.33418962939082e-133	3
KIAA0825	5.27518773053795e-137	2.92418409325685	0.333	0.117	2.66555236024083e-133	3
LRCH2	7.20905165927665e-137	2.31244013709357	0.382	0.048	3.64273380343249e-133	3
LRP1	7.59861716081636e-137	5.44082536960864	0.551	0.235	3.83958125136051e-133	3
LOX	9.06088181724005e-137	5.96729950628641	0.654	0.343	4.5784635822514e-133	3
BICD1	9.22760312149067e-137	3.47693785067657	0.676	0.329	4.66270785728924e-133	3
CCL2	1.13102642999823e-136	3.95886514571407	0.553	0.207	5.71507655078104e-133	3
ST13P12	4.82758504738358e-136	1.93641726582798	0.258	0.08	2.43937872444292e-132	3
MIR181A1HG	9.23252488824879e-136	1.81947721782151	0.169	0.431	4.66519482603211e-132	3
ENSG00000287862	1.47962804014595e-135	0.644197733445395	0.3	0.156	7.47656048685749e-132	3
LENG9	2.11586037716992e-135	0.408385219075006	0.114	0.57	1.06914424858396e-131	3
NLRP1	3.12177780070462e-135	2.36559817993257	0.454	0.129	1.57743432269604e-131	3
ENSG00000215146	9.01804836999862e-135	1.2734673452246	0.321	0.044	4.5568198413603e-131	3
ZBTB46	1.02792488927841e-134	4.23228931660388	0.32	0.082	5.19410446552381e-131	3
GALNT15	5.87638580670105e-134	0.585278973085362	0.065	0.291	2.96933774812604e-130	3
TCF7L1	9.5750615519341e-133	2.0942382266021	0.339	0.098	4.8382786021923e-129	3
SPRY4-AS1	1.80882180294677e-132	1.94245197229751	0.655	0.28	9.13997657029001e-129	3
EGR1	1.45647447243043e-131	1.47984344682797	0.055	0.306	7.35956550919094e-128	3
PGR-AS1	1.05706658643421e-130	4.14783420467898	0.585	0.305	5.34135746125207e-127	3
ENSG00000236230	2.50776191287403e-130	2.94054634015395	0.415	0.073	1.26717209457525e-126	3
SNAP25	5.75628589728032e-130	4.05893159285257	0.602	0.199	2.90865126389575e-126	3
MEIS3	2.99489233441083e-128	3.48528402668338	0.506	0.022	1.51331909657779e-124	3
TMEM200A	3.91401956569853e-128	2.70936717048408	0.229	0.681	1.97775408654747e-124	3
PLA2G5	5.67583155626076e-128	3.0866902264231	0.452	0.112	2.86799768537856e-124	3
Y-RNA.297	6.59123908344523e-128	3.07692276131692	0.195	0.582	3.33055310886488e-124	3
IL1RAPL1	7.3785694705468e-128	0.325752653664509	0.666	0.269	3.7283911534673e-124	3
TNS2	1.8983851917975e-127	3.40547651076526	0.31	0.065	9.59254037415277e-124	3
ENSG00000288806	2.50329814214404e-127	0.487678529309195	0.358	0.028	1.26491655122538e-123	3
SAMD5	1.13261345867486e-126	0.430023356729981	0.231	0.612	5.72309580668409e-123	3
CLTCL1	1.25256088071702e-125	2.97794390938571	0.1	0.407	6.32919013026311e-122	3
TGFB3	3.05236604017315e-125	4.28332663070014	0.468	0.066	1.54236056009949e-121	3
EDNRB-AS1	3.84716580664914e-125	0.263110622741792	0.059	0.328	1.94397288209981e-121	3
RAB31	3.18775472299244e-124	0.678378662345688	0.295	0.104	1.61077246152808e-120	3
SLC35G2	9.91247333961908e-124	1.80483808532097	0.32	0.042	5.00877277850952e-120	3
RGS16	2.94147930512197e-123	2.26469400861121	0.352	0.008	1.48632949287813e-119	3
PRKY	1.30908533831925e-122	0.84455378215983	0.292	0.176	6.61480821452718e-119	3
PISD	2.6877506247272e-122	2.10166548248553	0.084	0.333	1.35812039067466e-118	3
HSD17B1-AS1	5.17346112957582e-122	1.7296787583882	0.374	0.054	2.61414990877466e-118	3
SCRN1	1.78844524749514e-121	0.910942848329867	0.203	0.648	9.03701383559296e-118	3
FHL1	4.43760173274319e-121	2.91147780738653	0.309	0.026	2.24232015555513e-117	3
LINC00702	5.79396905313873e-121	4.40286846898188	0.472	0.092	2.927692562551e-117	3
TIMP3	1.5749772651361e-120	3.19309826565451	0.443	0.096	7.95836012073273e-117	3
SUPT7L	2.83912692792643e-120	1.05934284882477	0.124	0.505	1.43461083668123e-116	3
ANKH	3.04068974596061e-120	4.38591465869792	0.584	0.302	1.53646052863389e-116	3
ENSG00000248927	4.05632825944311e-120	2.1035088095139	0.281	0.004	2.04966266949661e-116	3
ENSG00000249258	5.50356629246528e-119	2.78822562084792	0.439	0.033	2.78095204758271e-115	3
FAM83D	1.81645038496364e-118	0.902115479507135	0.067	0.456	9.17852379522128e-115	3
LINC00989	3.36052196670622e-118	8.43504372160229	0.286	0.023	1.69807174977665e-114	3
RNLS	3.96714085079172e-118	0.303552215774832	0.143	0.376	2.00459627190505e-114	3
TANC2	3.37012581925438e-117	0.675122125987331	0.275	0.147	1.70292457646924e-113	3
SH3RF3	1.94672799988413e-115	4.26596864961452	0.543	0.122	9.83681658341452e-112	3
RBM20	3.86062764645515e-115	2.70071310285998	0.593	0.315	1.95077514975379e-111	3
RGS17	1.50572286160005e-114	1.98895805008929	0.354	0.123	7.60841761966505e-111	3
RBMS1	2.24912951680707e-114	3.98113986925513	0.405	0.234	1.13648514484261e-110	3
FBXO32	3.45927481379319e-114	3.23592676095958	0.429	0.14	1.7479715634097e-110	3
SPTB	4.58844019573666e-114	1.93552085200012	0.655	0.431	2.31853883090573e-110	3
ZSWIM4	6.52190656983019e-114	1.32598831142781	0.637	0.228	3.29551938973519e-110	3
COMP	1.23852805333383e-113	3.48454453455355	0.351	0.004	6.25828225349584e-110	3
SEMA7A	3.70581814764724e-113	0.586269134614971	0.136	0.488	1.87254991000615e-109	3
LMOD1	6.70423638336967e-113	5.5297277989544	0.576	0.096	3.38765064451669e-109	3
ENSG00000259363	7.21741080699913e-113	1.49514105000435	0.364	0.068	3.64695768077666e-109	3
PRSS35	2.6436355411685e-112	1.88781089590067	0.365	0.011	1.33582903895244e-108	3
DLC1	3.18324281135062e-112	4.72060522287949	0.522	0.137	1.60849259257547e-108	3
ADAMTSL4-AS1	2.01291976599754e-110	0.624056317854263	0.289	0.052	1.01712835775856e-106	3
PTPRE	1.70917628629264e-109	1.36870521162024	0.373	0.246	8.63646777463673e-106	3
TTTY14	6.92922373926847e-108	2.67552807260996	0.344	0.212	3.50133675545236e-104	3
ADGRB3	9.62434386599579e-108	2.73302735038046	0.398	0.115	4.86318095548767e-104	3
FAM182B	1.61923948872372e-107	4.73676891233944	0.428	0.157	8.18201713652096e-104	3
EHD3	3.28871775633029e-107	1.94863804443499	0.281	0.037	1.66178908227369e-103	3
ZNF532	2.50451678381854e-106	5.76393361756023	0.667	0.414	1.26553233086351e-102	3
HIP1	2.92991601570734e-106	4.20127736713928	0.572	0.266	1.48048656273692e-102	3
LINC01194	4.33787076607681e-106	2.43389357717537	0.288	0.073	2.19192609809861e-102	3
EVC	7.10524935555308e-106	3.13701962396101	0.492	0.074	3.59028249936097e-102	3
LXN	3.38765886622833e-105	6.26222486791802	0.412	0.039	1.71178402510517e-101	3
CCN1	2.31493800453492e-104	5.22696943600374	0.386	0.032	1.1697381736915e-100	3
ARHGAP26	2.58598486843843e-104	1.57789075485721	0.171	0.439	1.30669815402194e-100	3
ARL9	3.59516292766231e-104	1.40541867706575	0.425	0.169	1.81663582734776e-100	3
C3orf70	3.66457428645015e-104	1.5176681739928	0.314	0.134	1.85170938694326e-100	3
ENSG00000287335	4.25777777985615e-104	2.57886488909577	0.167	0.393	2.15145511216131e-100	3
IFI16	1.91425259568173e-103	2.19810837373337	0.322	0.157	9.6727183659798e-100	3
GALC	2.75899900079786e-103	1.35227779232703	0.272	0.152	1.39412219510316e-99	3
NEURL1B	4.88026535794331e-103	3.68858589769914	0.665	0.274	2.46599808536876e-99	3
ZADH2	1.18654770754626e-102	1.20787528175265	0.142	0.254	5.99562556623123e-99	3
COL11A1	4.66980172131418e-102	8.15289353148968	0.484	0.117	2.35965080978005e-98	3
SHROOM3-AS1	6.61534141990371e-102	1.98205888668723	0.496	0.188	3.34273201947734e-98	3
TP73-AS1	1.32746458116354e-101	0.673109608586241	0.385	0.059	6.70767852861935e-98	3
MEDAG	1.35202908149316e-101	2.02520787106405	0.364	0.024	6.83180294878496e-98	3
PAPPA	5.75089927285593e-101	5.59061185953532	0.332	0.159	2.9059294025741e-97	3
PAMR1	1.75980588186575e-100	3.80560656354487	0.34	0.021	8.89229912106763e-97	3
ADGRD1	3.11980367672209e-100	8.10085773934179	0.524	0.088	1.57643679784767e-96	3
KCTD16	3.19692930900833e-99	3.83988676145776	0.122	0.301	1.61540837984191e-95	3
VLDLR-AS1	3.24435268602725e-99	1.99783331408942	0.17	0.468	1.63937141224957e-95	3
HECTD2	3.8981910317037e-99	3.80560114584373	0.299	0.057	1.96975592831988e-95	3
NRK	6.8753238950291e-99	0.273659661096197	0.5	0.24	3.4741011641582e-95	3
LINC02268	2.78190933925371e-98	3.36484363810523	0.282	0.016	1.4056987891249e-94	3
ENSG00000238280	7.16724877118918e-97	6.81540777476085	0.363	0.078	3.62161080408189e-93	3
SYNE1	3.97117370182842e-96	2.50757179811927	0.358	0.148	2.0066340715339e-92	3
SUMF1	1.57597458502962e-95	1.99054061414589	0.203	0.333	7.96339957815468e-92	3
TRIM61	1.80179466843674e-95	1.9803922899043	0.356	0.038	9.10446845961084e-92	3
TRPC6	2.37701925438763e-95	5.32700574131445	0.351	0.166	1.20110782924207e-91	3
RNF180	4.01309140278236e-95	2.1606140539842	0.355	0.077	2.02781508582593e-91	3
DUXAP10	7.22268789655684e-95	3.70481507949389	0.405	0.022	3.64962419413017e-91	3
C18orf54	1.61837049264455e-94	1.15523	0.411	0.219	8.17762609933292e-91	3
RNF150	3.66625998057769e-93	0.712288748253972	0.351	0.071	1.85256116818591e-89	3
KALRN	7.31567781962689e-93	3.79078254213865	0.469	0.248	3.69661200225747e-89	3
ATP10D	7.38773922946429e-92	3.51439818783188	0.322	0.12	3.7330246326483e-88	3
KITLG	1.0008511115915e-91	1.7522607203802	0.257	0.144	5.05730066687185e-88	3
TMEM178B	3.59002422788924e-91	1.44720907128312	0.539	0.263	1.81403924235243e-87	3
ARHGAP44	4.21845988545151e-90	2.69057270262289	0.181	0.559	2.13158778011865e-86	3
ENSG00000256540	5.23854571710783e-90	2.16565423695674	0.452	0.202	2.64703715085459e-86	3
IFI44L	1.21953608325872e-89	1.35093754984071	0.128	0.459	6.16231582870632e-86	3
LINC01638	3.29990844994475e-89	1.91275670263251	0.352	0.046	1.66744373975708e-85	3
LINC00578	8.80086548694948e-89	2.11033889128691	0.602	0.357	4.44707733055557e-85	3
ZNF154	6.47003040416319e-88	2.65506713790968	0.282	0.062	3.26930636322366e-84	3
ARNT2	8.34301483899317e-88	2.22216833206236	0.16	0.445	4.21572539814325e-84	3
H3C10	1.26271946238729e-87	3.43027586404486	0.137	0.483	6.38052144344296e-84	3
ENSG00000237735	1.34400169637729e-87	0.908471055898984	0.344	0.161	6.79124057179445e-84	3
EGFL6	6.03578377798738e-87	1.78980260382357	0.441	0.214	3.04988154301702e-83	3
WSCD2	6.83293543915152e-87	0.43695655438319	0.345	0.099	3.45268227740326e-83	3
AUTS2	8.83450785710868e-87	2.3884415129016	0.46	0.256	4.46407682019702e-83	3
ANO4	1.35061205469243e-86	4.05089862945952	0.272	0.047	6.82464271236083e-83	3
DAAM2	4.28715716570416e-86	1.63914965464238	0.379	0.118	2.16630051583031e-82	3
SNAI2	4.47536645450345e-86	4.41388199303637	0.277	0.005	2.26140266946059e-82	3
ENSG00000272512	1.99981845509404e-85	2.52549866812262	0.541	0.33	1.01050826535902e-81	3
COL7A1	3.5188838446199e-85	5.11414026717427	0.34	0.075	1.77809200668643e-81	3
EPB41L2	4.28753424042835e-85	1.48171094908234	0.345	0.656	2.16649105168845e-81	3
BCL2	5.83846010374871e-85	0.505845991973576	0.256	0.108	2.95017389042422e-81	3
PKIA	8.44189867216324e-84	1.42702459702357	0.146	0.399	4.26569139904409e-80	3
PRKD1	2.51773745769175e-83	4.49739390098987	0.492	0.083	1.27221273737164e-79	3
ENAH	2.82810052236843e-83	2.86638471374999	0.608	0.229	1.42903919395277e-79	3
POLR3D	4.77463903142137e-83	0.620861847963504	0.39	0.135	2.41262510257722e-79	3
EPSTI1	8.44666737605019e-83	0.885815214370753	0.22	0.527	4.26810102511816e-79	3
RFTN1	1.23301353256033e-82	3.4979308313192	0.32	0.097	6.23041738002732e-79	3
SASH1	3.00060924048302e-82	5.65597877469534	0.627	0.309	1.51620784921607e-78	3
YIPF7	3.27988722699612e-82	1.49547868502774	0.522	0.316	1.65732701580114e-78	3
FHL3	3.91859420382723e-82	2.92467311945793	0.283	0.054	1.9800656511939e-78	3
CSF1	1.89950552792323e-81	3.85494591818031	0.259	0.139	9.59820143259608e-78	3
ZNF549	2.68176465352761e-81	5.58972270283018	0.442	0.23	1.3550956794275e-77	3
ENSG00000227757	3.21769085039253e-80	1.39425987477009	0.25	0.165	1.62589918670335e-76	3
ENSG00000286997	2.11351934864932e-79	3.36156046845993	0.316	0.006	1.0679613268725e-75	3
CNN1	7.75844581986149e-79	2.0355072287785	0.336	0.143	3.92034267277601e-75	3
NBEA	2.53211625666392e-78	0.47054416653874	0.492	0.277	1.27947834449228e-74	3
MEGF6	7.49483799661809e-78	9.81131488127411	0.581	0.353	3.78714163969112e-74	3
ENSG00000278996	3.0485073468683e-77	1.23031848816376	0.414	0.23	1.54041076237255e-73	3
TUBB6	3.34396230598795e-77	4.08337888776517	0.547	0.199	1.68970415321571e-73	3
LINC02847	4.65658459471972e-77	0.490810475887313	0.3	0.038	2.35297219571188e-73	3
ENSG00000246090	6.05663630623074e-77	1.22104939885927	0.451	0.222	3.06041832553839e-73	3
MAN1C1	6.107301349167e-77	2.69980241224187	0.251	0.108	3.08601937173408e-73	3
PLEKHG2	1.35578198372414e-76	2.56577264792044	0.559	0.231	6.8507663637581e-73	3
PCDH18	7.83351612005242e-76	7.91229767691268	0.456	0.016	3.95827569546249e-72	3
SERPINH1	1.91216879996761e-75	2.80227801716198	0.516	0.238	9.66218894623631e-72	3
NGF-AS1	5.70935323966433e-74	1.2659559167565	0.11	0.357	2.88493619200239e-70	3
ENSG00000267605	2.42149281256998e-73	3.38712326562925	0.394	0.102	1.22358031819161e-69	3
MRPS30-DT	5.09658540685116e-73	2.37096935778119	0.265	0.109	2.57530460608189e-69	3
XRCC4	6.45048352390371e-73	6.10765688479444	0.145	0.327	3.25942932462855e-69	3
GADD45B	4.50969717708044e-72	0.343426173572944	0.555	0.363	2.27874998357875e-68	3
FAM162B	4.51117349870951e-72	3.76090682250538	0.256	0.005	2.27949596889791e-68	3
ADAM12	3.78788901436718e-71	4.09805260857363	0.376	0.087	1.91402031895974e-67	3
AHNAK	4.08258276996793e-71	0.258352938980384	0.402	0.224	2.0629290736648e-67	3
HIC1	4.91681390833767e-71	3.80107085897327	0.372	0.029	2.48446606788302e-67	3
SLFN11	1.46351955039889e-70	2.52966523431337	0.463	0.13	7.39516428816557e-67	3
MIR4435-2HG	1.77455198923937e-70	4.49362073244293	0.623	0.428	8.96681120162652e-67	3
C7	2.56352376786317e-70	2.99737927667474	0.304	0.047	1.29534855990126e-66	3
ZNF778	6.04527098128086e-70	0.953162362988513	0.311	0.24	3.05467542684122e-66	3
TRPC3	6.65181241151523e-70	0.557712826537617	0.079	0.292	3.36116081153865e-66	3
PLBD2	1.38647089534027e-69	2.49100493232557	0.315	0.133	7.00583743415436e-66	3
SNPH	1.63062302714688e-69	0.345209182339591	0.25	0.018	8.23953815617316e-66	3
SPOCK1	2.08126028139782e-69	8.13026168762308	0.493	0.252	1.05166082019032e-65	3
HMCN1	3.8078712531652e-69	4.19826147584464	0.487	0.087	1.92411734422438e-65	3
SVIL	6.89578034934418e-69	4.35356565931698	0.57	0.363	3.48443781052361e-65	3
LINC02698	6.95207953691022e-69	2.1520008920136	0.188	0.421	3.51288579000073e-65	3
ENSG00000268460	2.08315734408637e-68	2.14317692996869	0.314	0.036	1.05261940596684e-64	3
NR2F2-AS1	2.24100680606369e-68	5.74066369142347	0.443	0.133	1.13238073910398e-64	3
XYLT1	2.5762231055593e-68	2.96687438504705	0.611	0.391	1.30176553523911e-64	3
SSH1	4.15549139128529e-68	4.74137468204847	0.463	0.2	2.09976980001646e-64	3
VIM	1.1967712292456e-67	4.56181184051709	0.434	0.096	6.04728502137803e-64	3
REM1	1.38120794424094e-67	0.994331695106295	0.422	0.202	6.97924374224946e-64	3
MELK	1.87786009593822e-67	0.59323234589719	0.223	0.51	9.48882706477581e-64	3
TPM2	1.04379643811742e-66	6.22703273877642	0.488	0.117	5.27430340180734e-63	3
NNMT	3.21325035075986e-66	2.52636940827598	0.321	0.045	1.62365540223896e-62	3
LINC01301	6.22439411157689e-66	5.74879301503715	0.477	0.243	3.1451863445798e-62	3
NTNG2	6.95412688238674e-66	1.34583858118184	0.411	0.164	3.51392031367002e-62	3
PLA2G4A	3.92839481857064e-64	1.21682326315219	0.502	0.3	1.98501790182374e-60	3
PBX3	4.45079319860913e-64	1.08728298543565	0.264	0.161	2.24898580325719e-60	3
GLS	5.02097321233069e-64	2.08993179671467	0.565	0.325	2.5370977641907e-60	3
ENSG00000274461	5.687003974098e-64	0.999751791381151	0.508	0.306	2.87364310811172e-60	3
MIR99AHG	7.55437642818445e-64	3.33454574736989	0.318	0.13	3.8172264091616e-60	3
ENSG00000224063	1.09896849027539e-63	2.3633736267286	0.462	0.17	5.55308778136155e-60	3
DRAM1	1.05369795855239e-62	1.08732358713279	0.368	0.255	5.32433578456522e-59	3
ENSG00000253983	2.43289041229187e-62	1.56060280363519	0.263	0.064	1.22933952533108e-58	3
LINC01331	3.01128997872902e-62	1.7484155459638	0.379	0.24	1.52160482625177e-58	3
DEPP1	1.08812835401093e-61	1.12270089588442	0.373	0.103	5.49831257281723e-58	3
SORBS1	1.33935947831587e-61	1.71952243914366	0.451	0.289	6.76778344393007e-58	3
IQSEC3	8.54865040957804e-61	2.01314113783722	0.289	0.21	4.31963305195978e-57	3
ENSG00000227486	9.85312958588155e-61	0.937212249601978	0.256	0.461	4.97878637974595e-57	3
PTPRZ1	1.60743007496078e-60	0.388135634989522	0.473	0.315	8.12234416877683e-57	3
SDK1	1.69649198279384e-60	2.53388115193508	0.267	0.152	8.57237398905728e-57	3
ENSG00000235450	1.36530457417224e-59	1.03047886189407	0.28	0.188	6.89888401329235e-56	3
CORO2B	4.9203202608661e-59	1.83463229623419	0.448	0.18	2.48623782781564e-55	3
ENSG00000279983	1.13983388076348e-58	0.258684234746557	0.058	0.299	5.75958059949787e-55	3
ALG9	2.43166036858242e-58	0.5068613520017	0.187	0.45	1.2287179842447e-54	3
MAGI2	2.66416770187967e-58	3.96595401020499	0.397	0.169	1.3462039397598e-54	3
ST6GALNAC5	5.16443614207409e-58	4.57446697261362	0.491	0.2	2.60958958259004e-54	3
TENT5B	7.88592593733444e-58	0.500431332964439	0.292	0.109	3.98475837613509e-54	3
ID3	1.16348454802728e-57	3.79146716305686	0.438	0.159	5.87908742118187e-54	3
LTBP1	1.87189877933457e-57	3.08699896299423	0.468	0.124	9.45870453197758e-54	3
MXRA7	2.22053788198192e-57	4.30404592416419	0.378	0.089	1.12203779176547e-53	3
PTPRT	2.89148623270776e-57	2.69883801202859	0.292	0.178	1.46106799338723e-53	3
SH3PXD2A	3.39111936349049e-57	0.541841463326264	0.68	0.446	1.71353261437174e-53	3
MCTP2	4.64803206639172e-57	0.748341552610761	0.212	0.489	2.34865060314774e-53	3
TAFA5	5.53929246311822e-57	4.15330040643827	0.406	0.187	2.79900448161364e-53	3
ZEB1	1.0971082855469e-56	4.31839003839944	0.41	0.13	5.5436881668685e-53	3
ST6GAL2	1.70306499957845e-56	3.20413179672047	0.273	0.454	8.60558744286989e-53	3
TYMP	1.96083898161594e-56	1.03524326213615	0.28	0.434	9.90811937410536e-53	3
STMN2	3.00555182646897e-56	3.17049466385592	0.432	0.245	1.51870533791477e-52	3
GNG11	1.34963792814541e-55	0.789147738471113	0.29	0.29	6.81972045091876e-52	3
ATP13A5-AS1	1.53415947142466e-55	2.02881774087063	0.256	0.05	7.75210780910881e-52	3
MMP28	1.10946291685573e-54	4.80277058229891	0.335	0.072	5.60611611887201e-51	3
HECW1	2.18133791206067e-54	4.83258948134834	0.429	0.236	1.10223004696425e-50	3
KLHL1	2.88240329578993e-54	2.36302313099692	0.242	0.417	1.45647838536265e-50	3
SAMD4A	6.02114445585042e-54	0.902042444058527	0.32	0.176	3.04248429354122e-50	3
CC2D2B	1.16064268300769e-53	2.6056763257189	0.442	0.193	5.86472747723787e-50	3
FOXS1	1.2720480946581e-53	5.48477646178001	0.262	0.001	6.4276590223074e-50	3
ENSG00000251388	1.51811826189793e-53	1.54514334265093	0.286	0.116	7.67105157737026e-50	3
ZNF667	1.66198135591534e-53	1.23101558783691	0.193	0.312	8.39799179144022e-50	3
MSN	4.38214155193492e-53	2.34887245076544	0.338	0.142	2.21429612619272e-49	3
MKX	6.99872760277274e-53	0.965340771505684	0.54	0.389	3.53645705768107e-49	3
ETV6	1.05817762504523e-52	5.20664657006289	0.412	0.278	5.34697153935352e-49	3
SDC2	1.87443467961219e-51	0.525927916088058	0.296	0.093	9.47151843608037e-48	3
PRAG1	1.87774499666804e-51	4.08314376138714	0.242	0.518	9.4882454681636e-48	3
NLGN2	3.75912709714638e-51	4.59627533186239	0.473	0.203	1.89948692218806e-47	3
PIEZO2	9.22907272747894e-51	1.89359412318299	0.346	0.101	4.66345044919511e-47	3
PTCH1	1.05110750087e-50	5.02095001739596	0.393	0.208	5.31124620189609e-47	3
GRM1	2.12322394784621e-50	0.615735360905447	0.258	0.133	1.07286506084669e-46	3
PDGFRA	2.97708026852638e-50	6.74383593997584	0.268	0.003	1.50431865968638e-46	3
C1QTNF7	1.08091511567747e-49	2.12737760285932	0.362	0.035	5.46186407951825e-46	3
CHST3	3.62781283774631e-49	3.32034313580465	0.251	0.381	1.83313382691321e-45	3
ATP6AP1L	4.18202783018872e-49	3.44407266712398	0.206	0.332	2.11317866259436e-45	3
CTIF	6.79847089847046e-49	5.20380470046566	0.471	0.199	3.43526734499713e-45	3
RAD51B	1.03316882087883e-48	1.5469135452645	0.259	0.491	5.22060205190072e-45	3
MPDZ	1.52433349397792e-48	4.15154810645897	0.267	0.083	7.70245714507044e-45	3
LINC02043	1.88265318199132e-48	0.888089003898864	0.305	0.527	9.51304652860212e-45	3
LINC02904	2.05470312534288e-48	2.30393926775812	0.363	0.124	1.03824148923576e-44	3
ACTG2	3.18006741021986e-48	2.28922247852436	0.414	0.249	1.6068880623841e-44	3
BBS9	1.81873151969111e-47	4.76186233815589	0.417	0.299	9.19005036899916e-44	3
CALB2	6.88646703860539e-47	0.969247990828011	0.025	0.265	3.4797317946073e-43	3
ANGPT2	4.78144433196253e-46	3.05198678060243	0.258	0.029	2.41606382094066e-42	3
ENSG00000287382	2.25930649276416e-45	0.980686931748854	0.422	0.28	1.14162757079373e-41	3
DENND2A	3.00312986876616e-45	4.32678180545952	0.375	0.071	1.51748152268754e-41	3
RIN2	5.70204965123777e-45	2.95863820494502	0.432	0.307	2.88124568877044e-41	3
PTN	1.21386621067906e-44	1.18047669780182	0.284	0.462	6.13366596256127e-41	3
KCTD1	4.8545803228587e-44	0.50936685158285	0.358	0.129	2.4530194371405e-40	3
TNFSF4	7.4747793887837e-44	2.79196488014222	0.327	0.049	3.77700602515241e-40	3
ENG	8.04508739451182e-44	4.17634962667609	0.334	0.056	4.06518266044682e-40	3
SEMA3A	8.52177784567548e-44	0.440074864159053	0.512	0.671	4.30605434541982e-40	3
MMP11	1.67721946842928e-43	2.65439454965897	0.329	0.034	8.47498997397315e-40	3
FNDC1	1.98795232721593e-43	6.64155675156679	0.514	0.266	1.00451231094221e-39	3
EXT1	3.88228950818827e-43	1.71959815265162	0.447	0.283	1.96172088848753e-39	3
THSD7B	5.75795063705739e-43	3.56296124806378	0.25	0.127	2.9094924569051e-39	3
MALRD1	7.23519867960122e-43	1.17307712154419	0.29	0.144	3.6559458928025e-39	3
GET1-SH3BGR	1.78302600592114e-42	1.49174477018136	0.197	0.296	9.00963040791951e-39	3
MICAL2	2.39644298433484e-42	7.13641407462591	0.528	0.283	1.21092263998439e-38	3
ENSG00000232807	1.1309917160889e-41	1.59549037445439	0.303	0.014	5.7149011413972e-38	3
KCTD12	1.41636393748768e-41	1.02225048447847	0.484	0.26	7.15688697612527e-38	3
SLC14A2	2.15521948497404e-41	1.72343671121933	0.432	0.292	1.08903240575738e-37	3
RORA	2.23473517911708e-41	3.73130193750341	0.435	0.171	1.12921168600786e-37	3
ENSG00000228430	6.74751434623765e-41	1.06545932494586	0.452	0.115	3.40951899915389e-37	3
SYNM-AS1	9.76479073708306e-41	0.314331778186505	0.338	0.207	4.93414875944807e-37	3
PLCL1	1.05158706167207e-40	4.03521908639895	0.316	0.191	5.31366942262895e-37	3
ZNF518B	7.37069567347994e-40	1.22601040582066	0.354	0.555	3.72441252380941e-36	3
UNC5B	7.82219107230954e-40	1.81419571668764	0.45	0.165	3.95255314883801e-36	3
PPM1K	4.90574000581739e-39	2.20332610097523	0.286	0.097	2.47887042493953e-35	3
FBLN2	1.22926050297006e-38	3.1756640268212	0.422	0.08	6.2114533215077e-35	3
FAM180A	1.60098289096254e-38	0.717625820293073	0.319	0.275	8.08976654803372e-35	3
CLIC4	4.04648849340783e-38	3.56555089618364	0.293	0.166	2.04469063571898e-34	3
TRPC4	7.50548563146541e-38	7.08577866502311	0.339	0.048	3.79252188957947e-34	3
FRMD4A	2.64736569399875e-37	0.981721614364499	0.275	0.194	1.33771388517757e-33	3
NUTM2A-AS1	3.23972601223291e-37	0.250896203928201	0.269	0.273	1.63703355398129e-33	3
ADAMTS10	5.32395326901026e-37	4.13588229202101	0.44	0.052	2.69019358683088e-33	3
ARL4C	1.14308091589847e-36	2.20550228355605	0.289	0.546	5.77598786803497e-33	3
GLIS3	2.42553852345121e-36	3.19690958028437	0.339	0.146	1.22562461589989e-32	3
FLNA	3.13838311361026e-36	2.71626839012388	0.604	0.5	1.58582498730726e-32	3
CRIM1	3.33533214987218e-36	5.57964848275182	0.468	0.296	1.68534333533041e-32	3
ENSG00000267131	7.65891177589175e-36	1.98664575893889	0.262	0.105	3.8700481203581e-32	3
PACS1	1.12921849204416e-35	4.14712937551551	0.492	0.285	5.70594104029915e-32	3
ENSG00000261889	3.50467311423323e-34	0.436427854017683	0.479	0.296	1.77091132462205e-30	3
THSD4	4.05816865967388e-34	3.65209627502288	0.302	0.272	2.05059262373321e-30	3
GPC6	5.59231865430431e-34	2.17595115613018	0.398	0.145	2.82579861601997e-30	3
JMJD1C	1.31997964158137e-33	2.60056533441879	0.405	0.283	6.66985712891065e-30	3
HTR1F	1.73794679033232e-33	12.2820625172311	0.271	0.039	8.78184513154923e-30	3
ENSG00000254602	4.8195087858649e-33	2.91332921537785	0.293	0.011	2.43529778949753e-29	3
BTBD19	4.96803645272026e-33	1.10256452692687	0.345	0.104	2.51034881955955e-29	3
ADGRL2	5.97924087500927e-33	2.30167033663829	0.291	0.122	3.02131041414218e-29	3
ENSG00000259658	1.61955813233154e-32	1.81637895603006	0.322	0.13	8.18362724267129e-29	3
PDE1C	1.89916251496909e-32	3.07077132769164	0.453	0.305	9.5964681881388e-29	3
CBARP	3.17865138117396e-32	0.972629237565537	0.109	0.394	1.6061725429072e-28	3
LINC02519	1.32006686212428e-31	3.92803504057865	0.515	0.388	6.67029785431397e-28	3
PARD3B	1.76193196909316e-31	3.74656622209755	0.578	0.471	8.90304223982776e-28	3
GRK5	3.71888019684173e-31	1.72257670400247	0.35	0.231	1.87915016346413e-27	3
ENSG00000214870	1.19739049897749e-30	2.13134853286824	0.342	0.11	6.05041419133327e-27	3
ENSG00000251095	2.87311017726087e-30	2.72292717867976	0.43	0.224	1.45178257256992e-26	3
RILPL1	4.2766969102633e-30	1.75028237029521	0.255	0.137	2.16101494875605e-26	3
UBA7	7.23025799045034e-30	1.72638189612719	0.368	0.515	3.65344936257456e-26	3
KIAA1217	8.5003762651185e-30	1.25184908676742	0.587	0.42	4.29524012676438e-26	3
PEAR1	1.05982187875558e-29	1.76925030717785	0.419	0.134	5.35527995335195e-26	3
MAEL	2.50867857708817e-29	0.449406858604318	0.396	0.257	1.26763528500265e-25	3
CCDC144B	6.99539044481928e-29	0.299900588747194	0.563	0.422	3.53477079176718e-25	3
FAM66D	8.43210191658732e-29	1.9093607693519	0.301	0.085	4.26074109845157e-25	3
RHOBTB1	9.0587589878547e-29	1.52920237934346	0.266	0.063	4.57739091656298e-25	3
ZCCHC24	1.06202107582782e-28	7.03214502595087	0.251	0.142	5.36639249615796e-25	3
LMCD1-AS1	1.14028872426933e-28	3.98980242244621	0.367	0.297	5.76187892373294e-25	3
TTC28	1.64944288765417e-28	3.85582320361601	0.352	0.163	8.33463491131652e-25	3
ENSG00000225689	2.1212836385393e-28	5.28951819996768	0.299	0.204	1.07188462255391e-24	3
MIR181A2HG	3.72035072863772e-28	0.618921281879294	0.136	0.38	1.87989322318064e-24	3
ENSG00000266302	5.00296904783818e-28	4.83567641739472	0.395	0.196	2.52800025987263e-24	3
MLC1	8.7607220333022e-28	0.311317221588205	0.08	0.368	4.4267928434276e-24	3
HTR2B	4.47009448468185e-27	1.1167247867583	0.455	0.29	2.25873874310974e-23	3
ATP6V1E1	1.21274579827685e-26	5.46919161122308	0.283	0.224	6.12800451869291e-23	3
LINC00924	1.30465943635965e-26	6.42632119835021	0.328	0.038	6.59244413192529e-23	3
NCALD	1.89815737241926e-26	3.07283938550648	0.317	0.294	9.59138920283451e-23	3
TRDN	5.15108827640751e-26	1.62023432424687	0.175	0.41	2.60284490606872e-22	3
ATXN1	8.09423849168531e-26	1.4180960099686	0.418	0.263	4.09001870984859e-22	3
STEAP2	1.95163486430153e-25	2.9089831944735	0.382	0.309	9.86161096931563e-22	3
PTPRG	2.10897222970736e-25	2.36090774641872	0.477	0.253	1.06566366767113e-21	3
SEMA5B	1.49890503902178e-24	4.06198794732602	0.377	0.203	7.57396716217705e-21	3
[truncated: 5,923 more rows]

## Sheet: Table S5
Table S5 Sample information for 13 cancer samples from 6 cancer types, including tumor ID, tumor percentage, extracted nuclei count, and sequencing depth.
pathology number	storage age(year)	tumor proportion	cancer type	sample_ID	nuclear extraction yield (ten thousand)	sequencing depth (Gb)
2021071843	1	0.45	Liver_cancer	LICA-1	20	60
2021029554	1	0.35	Breast_cancer	BRCA-1	13	60
2021031129	1	0.7	Thyroid_cancer	THCA-1	15	60
2020052680	2	0.65	Renal_cancer	KICA-1	19	60
2020020025	2	0.9	Liver_cancer	LICA-2	9	60
2021029325	1	0.5	Breast_cancer	BRCA-2	8.5	60
2021024462	1	0.3	Lung_cancer	LUCA-1	10	60
2021050859	1	0.1	Pancreatic_cancer	PACA-1	17	60
2021031129	1	0.5	Thyroid_cancer	THCA-2	19.7	60
2020020051	2	0.3	Liver_cancer	LICA-3	9.3	60
2021028001	1	0.4	Breast_cancer	BRCA-3	38	60
2021051527	1	0.05	Pancreatic_cancer	PACA-2	4.3	60
2021102423	1	0.65	Thyroid_cancer	THCA-3	11.3	60

## Sheet: Table S6
Table S6 Cluster-specific differential gene list identified in 13 cancer samples.
gene	p_val	avg_log2FC	pct.1	pct.2	p_val_adj	cluster
ZBTB20	0	13.5941911504932	0.523	0.328	0	0
CEP112	0	11.9512694424556	0.137	0.451	0	0
SORBS2	0	9.52267486354371	0.517	0.226	0	0
ULK4	0	8.67113634122513	0.173	0.292	0	0
ALDH1A2	0	8.26069925225951	0.465	0.21	0	0
CPS1	0	8.13518115150325	0.46	0.108	0	0
SLC22A23	0	7.99858700255557	0.312	0.184	0	0
LINC01344	0	7.99460952225296	0.511	0.091	0	0
NEAT1	0	7.67681070619398	0.493	0.316	0	0
ENSG00000212939	0	7.20627731164697	0.053	0.309	0	0
ENSG00000261211	0	6.7626587873627	0.052	0.261	0	0
FGGY	0	6.72605530583605	0.506	0.399	0	0
ENSG00000243831	0	6.64179808495878	0.009	0.288	0	0
THCAT155	0	6.6375675485002	0.051	0.271	0	0
RMC1	0	6.63121938558817	0.046	0.336	0	0
LAMA3	0	6.57166439908021	0.264	0.289	0	0
ROBO1	0	6.48327914810629	0.489	0.154	0	0
OSTN-AS1	0	6.42582306119867	0.124	0.286	0	0
DTNA	0	6.31384822190912	0.087	0.377	0	0
DIAPH2	0	6.3042549367177	0.514	0.231	0	0
AKR1B15	0	6.26647280495965	0.132	0.303	0	0
ZW10	0	6.23545730245398	0.03	0.303	0	0
ENSG00000277152	0	6.20646658245808	0.062	0.368	0	0
PRDM13	0	6.19501913027953	0.108	0.374	0	0
H1-10	0	6.13959353802673	0.1	0.331	0	0
ENSG00000289410	0	6.08249930041591	0.026	0.278	0	0
SOX5	0	6.02625388986185	0.596	0.148	0	0
NUAK2	0	5.98722358290154	0.094	0.277	0	0
NR1D1	0	5.98299570380355	0.154	0.28	0	0
SSTR3	0	5.85176859588053	0.092	0.323	0	0
ENSG00000288880	0	5.82092882497811	0.016	0.295	0	0
MTCP1	0	5.80012115090882	0.118	0.482	0	0
MGC4859	0	5.74379090371228	0.043	0.374	0	0
AGAP13P	0	5.68507687390682	0.101	0.343	0	0
KPNA5	0	5.65954987260511	0.023	0.461	0	0
SMCO3	0	5.49862703180112	0.106	0.339	0	0
LINC01770	0	5.38620861280534	0.128	0.28	0	0
TBX6	0	5.37616135985873	0.011	0.267	0	0
EFCAB6-DT	0	5.35019197197526	0.037	0.399	0	0
ENSG00000243679	0	5.34365149719043	0.071	0.317	0	0
ENSG00000240093	0	5.32782070672843	0.127	0.34	0	0
VNN3	0	5.30950367966735	0.042	0.326	0	0
MCRIP1	0	5.30298303133604	0.078	0.265	0	0
EIF1AD	0	5.22235672206639	0.048	0.259	0	0
UGT1A8	0	5.19531673318422	0.028	0.332	0	0
FAM98B	0	5.16393029412303	0.041	0.25	0	0
SPRYD3	0	5.16229463586468	0.024	0.367	0	0
HEXIM1	0	5.13731701885904	0.024	0.33	0	0
ERP29	0	5.10782562077522	0.054	0.27	0	0
HOTTIP	0	5.09833120385353	0.05	0.306	0	0
LRRC37A2	0	5.07897175620571	0.064	0.315	0	0
NUP42	0	5.07784817292888	0.047	0.256	0	0
GK	0	5.06844677202722	0.123	0.261	0	0
LRRC14	0	5.03179037319525	0.095	0.358	0	0
EEF1B2	0	5.0011773714146	0.045	0.453	0	0
PDZD11	0	4.99625275944852	0.021	0.351	0	0
GHR	0	4.94486178501579	0.497	0.139	0	0
FBXO44	0	4.94135929751473	0.138	0.403	0	0
LINC00880	0	4.93680044299824	0.059	0.267	0	0
DNALI1	0	4.92127322329803	0.055	0.309	0	0
PPIC-AS1	0	4.92004816958635	0.156	0.419	0	0
EOLA2	0	4.8982211581128	0.175	0.332	0	0
ZFP37	0	4.8851479557096	0.009	0.391	0	0
MS4A3	0	4.8730575755686	0.011	0.268	0	0
NELFE	0	4.83711429717791	0.081	0.299	0	0
CHMP7	0	4.82389218814136	0.027	0.318	0	0
URGCP-MRPS24	0	4.82284589230948	0.165	0.262	0	0
MRPL16	0	4.79775742602683	0.014	0.264	0	0
SYT16	0	4.79298793498336	0.105	0.401	0	0
TMEM19	0	4.78398822149277	0.081	0.428	0	0
IRF2-DT	0	4.73541757279875	0.061	0.254	0	0
MRPL32	0	4.72501104229318	0.038	0.26	0	0
ENSG00000272631	0	4.71081736683898	0.087	0.268	0	0
RRH	0	4.67624658112148	0.036	0.319	0	0
CSNK1E	0	4.61169318660923	0.078	0.253	0	0
LINC00940	0	4.60169570462877	0.01	0.285	0	0
ENSG00000232412	0	4.58584333190314	0.005	0.264	0	0
KBTBD4	0	4.56860479970357	0.12	0.282	0	0
THAP3	0	4.55197501336912	0.017	0.275	0	0
SNX12	0	4.54943790210956	0.029	0.276	0	0
RFK	0	4.54552631022701	0.022	0.399	0	0
GMPR2	0	4.53146722083213	0.035	0.515	0	0
LINC02809	0	4.46966090973079	0.096	0.32	0	0
ENSG00000254102	0	4.45279116912687	0.05	0.384	0	0
GAR1	0	4.45096738895385	0.073	0.374	0	0
POLR2K	0	4.44209535693538	0.111	0.461	0	0
LINC00612	0	4.44095220685157	0.015	0.286	0	0
ACTG1P22	0	4.4236977773931	0.012	0.286	0	0
PMM1	0	4.42040303025092	0.103	0.34	0	0
MRPL20-AS1	0	4.4018805731561	0.084	0.301	0	0
GSDMD	0	4.39859468447561	0.091	0.394	0	0
WDR46	0	4.37939754656372	0.078	0.334	0	0
C11orf71	0	4.36915513276127	0.04	0.355	0	0
ENSG00000258679	0	4.33828125189338	0.06	0.345	0	0
ENSG00000284773	0	4.3365325108759	0.014	0.432	0	0
NUDT16	0	4.31820168956436	0.11	0.413	0	0
PHLDB2	0	4.31787329108269	0.156	0.355	0	0
EFNB1	0	4.31313238398476	0.049	0.359	0	0
SLC35A2	0	4.28622243195432	0.023	0.345	0	0
GADD45B	0	4.28084400768719	0.007	0.381	0	0
ENSG00000269069	0	4.26224389568697	0.031	0.324	0	0
ENSG00000287933	0	4.25901406091114	0.044	0.333	0	0
ATF5	0	4.25476496057112	0.081	0.255	0	0
YRDC	0	4.25117033459389	0.029	0.282	0	0
LINC00863	0	4.23914359835066	0.108	0.264	0	0
TBCE.1	0	4.22900694614601	0.022	0.328	0	0
C20orf27	0	4.22637743871619	0.018	0.275	0	0
ENSG00000286786	0	4.18591688810245	0.124	0.319	0	0
B4GALT3	0	4.18285501190696	0.079	0.303	0	0
ENSG00000258864	0	4.13007518951635	0.019	0.296	0	0
ENSG00000231297	0	4.11354638567061	0.024	0.271	0	0
ENSG00000256632	0	4.10986979988733	0.095	0.321	0	0
TRIM17	0	4.08345239194006	0.104	0.267	0	0
FAM32A	0	4.07710670126427	0.026	0.35	0	0
LINC01362	0	4.0436072795537	0.08	0.398	0	0
RPS2	0	4.03683537620131	0.158	0.276	0	0
ATP13A5-AS1	0	4.02562098133497	0.102	0.465	0	0
ALOXE3P1	0	4.01644053463181	0.105	0.412	0	0
ENSG00000232124	0	4.01545683073786	0.076	0.295	0	0
ENSG00000225498	0	4.01450757141166	0.123	0.389	0	0
MAD2L1BP	0	4.00642775670229	0.034	0.398	0	0
SLC35B1	0	3.99749937158188	0.031	0.306	0	0
NAXE	0	3.98589414365016	0.07	0.341	0	0
ENSG00000289594	0	3.92367112583926	0.025	0.342	0	0
NRAP	0	3.90932773762814	0.012	0.31	0	0
GOLGA4-AS1	0	3.89329695657788	0.036	0.35	0	0
ENSG00000239705	0	3.87841087734102	0.03	0.483	0	0
TMEM18	0	3.8625472789021	0.056	0.252	0	0
ATP5MC3	0	3.81274729926368	0.114	0.431	0	0
ENSG00000254731	0	3.8060414335187	0.118	0.41	0	0
ENSG00000230423	0	3.77251290089182	0.176	0.456	0	0
CDK2AP1	0	3.77141075837809	0.055	0.424	0	0
BTN2A2	0	3.75125653407296	0.006	0.515	0	0
FAAH	0	3.74552976549143	0.052	0.28	0	0
ENSG00000229618	0	3.72186656193446	0.102	0.272	0	0
ALB	0	3.7126802618785	0.528	0.401	0	0
LINC01816	0	3.71265008244062	0.006	0.281	0	0
ENSG00000229591	0	3.70063984734767	0.015	0.294	0	0
ENSG00000261327	0	3.69347321621108	0.093	0.363	0	0
AQP4	0	3.68488096650236	0.111	0.331	0	0
TIGD7	0	3.6723787380234	0.085	0.343	0	0
ENSG00000286808	0	3.6281979954816	0.107	0.307	0	0
LINC02060	0	3.60207985688146	0.004	0.415	0	0
NPSR1-AS1	0	3.59907993815153	0.086	0.349	0	0
WDR93	0	3.58722551898025	0.012	0.358	0	0
PSPHP1	0	3.5818608477489	0.099	0.394	0	0
PTPRN	0	3.57935622244183	0.032	0.274	0	0
MIS12	0	3.56486774979858	0.012	0.289	0	0
ROR1-AS1	0	3.55360958850345	0.005	0.395	0	0
VTCN1	0	3.54822352598359	0.025	0.537	0	0
LYPLA2	0	3.51451648705329	0.122	0.286	0	0
ZNF524	0	3.50403924221919	0.125	0.287	0	0
APOB	0	3.50032460844339	0.565	0.398	0	0
ENSG00000258386	0	3.49134744147502	0.011	0.282	0	0
ENSG00000280767	0	3.4866097717804	0.023	0.266	0	0
ENSG00000260269	0	3.48509854511344	0.014	0.27	0	0
TP73-AS1	0	3.47813556173746	0.023	0.518	0	0
DPH3	0	3.47005176603973	0.05	0.291	0	0
APEX2	0	3.4697971228354	0.064	0.282	0	0
ENSG00000287284	0	3.46296002296475	0.093	0.27	0	0
SP2-AS1	0	3.44537550211438	0.115	0.264	0	0
WDR24	0	3.42221964975923	0.107	0.345	0	0
ZNF792	0	3.37626854432784	0.041	0.361	0	0
BBC3	0	3.35542578183591	0.094	0.256	0	0
LINC02909	0	3.35541112636309	0.002	0.398	0	0
LYPLAL1-AS1	0	3.31855820346681	0.059	0.305	0	0
MMP25-AS1	0	3.30060942321398	0.086	0.272	0	0
TRIM7	0	3.28806663586644	0.009	0.286	0	0
CUX2	0	3.28100457744508	0.541	0.087	0	0
E2F1	0	3.27777861238303	0.008	0.298	0	0
ARHGEF18-AS1	0	3.27616943343543	0.018	0.392	0	0
ENSG00000285691	0	3.27055216278612	0.014	0.268	0	0
DHDDS-AS1	0	3.26936721884612	0.009	0.369	0	0
BOLA3	0	3.26884971986294	0.02	0.392	0	0
USP49	0	3.26370711566599	0.182	0.26	0	0
ELP5	0	3.25079806993584	0.066	0.282	0	0
SVBP	0	3.25039626123483	0.011	0.412	0	0
JAKMIP2-AS1	0	3.25013637779352	0.033	0.307	0	0
ENSG00000257767	0	3.24648633496867	0.054	0.382	0	0
LLGL1	0	3.24600017138682	0.017	0.475	0	0
OR10A2	0	3.23507822558901	0.11	0.29	0	0
GTF2H2C	0	3.23416523094192	0.024	0.263	0	0
ENSG00000258115	0	3.22766227053969	0.119	0.333	0	0
FOLR3	0	3.22380703172615	0.057	0.393	0	0
KCNJ3	0	3.21825157931986	0.023	0.322	0	0
MRPS18B	0	3.21735330758263	0.085	0.355	0	0
DEF8	0	3.17074014999988	0.04	0.366	0	0
ENSG00000288721	0	3.15543612122055	0.12	0.286	0	0
ENSG00000289378	0	3.1548659721172	0.016	0.286	0	0
NFE4	0	3.12983940342842	0.002	0.257	0	0
FBXO32	0	3.12312105021676	0.035	0.328	0	0
ANAPC13	0	3.11279711316277	0.037	0.316	0	0
ZBTB6	0	3.09946719874334	0.049	0.268	0	0
ENSG00000278002	0	3.08973506751352	0.121	0.256	0	0
ENSG00000250222	0	3.08713331708216	0.009	0.251	0	0
EHD4-AS1	0	3.08477495692031	0.004	0.3	0	0
MRPL28	0	3.08286669936803	0.014	0.286	0	0
ENSG00000287938	0	3.04893298082487	0.001	0.331	0	0
CSTF2	0	3.04027147149808	0.014	0.285	0	0
RNU6-23P	0	3.03452335504572	0.056	0.28	0	0
ENSG00000263731	0	3.0340402949087	0.004	0.319	0	0
CPHL1P	0	3.0330284389024	0.015	0.324	0	0
AQP5-AS1	0	3.02721029904804	0.099	0.391	0	0
EFL1P1	0	3.02058065010132	0.02	0.415	0	0
INCA1	0	3.00305384346206	0.2	0.389	0	0
LGALS1	0	3.0009404453555	0.056	0.32	0	0
MNX1	0	2.99739231120497	0.027	0.272	0	0
NCEH1	0	2.98978589575913	0.071	0.33	0	0
PCAT6	0	2.98126930727285	0.002	0.318	0	0
GALNT18	0	2.98018543002084	0.135	0.35	0	0
SERPINE1	0	2.97733076451589	0.052	0.544	0	0
DTL	0	2.97347910604696	0.025	0.317	0	0
TMCO1-AS1	0	2.96119709376529	0.087	0.274	0	0
GREM1	0	2.9605499331728	0.004	0.448	0	0
PTRH1	0	2.94026431212632	0.014	0.285	0	0
ZNF597	0	2.90034390529805	0.084	0.33	0	0
ENSG00000242798	0	2.89103228078321	0.025	0.251	0	0
B3GALT6	0	2.88571083422553	0.109	0.287	0	0
APOL3	0	2.85808365235909	0.145	0.431	0	0
KCNK15	0	2.85059900328376	0.02	0.375	0	0
ENSG00000249635	0	2.82592307827608	0.019	0.258	0	0
TSSK3	0	2.79611930653384	0.048	0.282	0	0
GUCA1B	0	2.77892190470928	0.048	0.471	0	0
ENSG00000261096	0	2.76341976110146	0.038	0.33	0	0
GLIPR1L2	0	2.74642569231402	0.099	0.274	0	0
POLR2J	0	2.72506316761201	0.093	0.31	0	0
TNFSF4	0	2.71708785258102	0.076	0.255	0	0
ALKBH4	0	2.69665556618905	0.09	0.336	0	0
ARF5	0	2.6728945586587	0.061	0.354	0	0
ENSG00000256894	0	2.6690781999468	0.095	0.309	0	0
PKD1L1-AS1	0	2.64517043327112	0.014	0.39	0	0
HSD17B7P2	0	2.6446419009377	0.011	0.467	0	0
PAXX	0	2.64268628552619	0.006	0.28	0	0
ENSG00000287343	0	2.64214211456158	0.039	0.264	0	0
ENSG00000283765	0	2.60548606017973	0.005	0.331	0	0
CTHRC1	0	2.60509941637623	0.006	0.434	0	0
C1orf216	0	2.58944104826629	0.003	0.39	0	0
CDKN2B-AS1	0	2.57779735894512	0.034	0.427	0	0
WRAP53	0	2.57397014890686	0.044	0.37	0	0
DLGAP1-AS3	0	2.57325444152679	0.036	0.377	0	0
GMNN	0	2.56915923649943	0.113	0.486	0	0
RABGGTA	0	2.56106809924777	0.018	0.301	0	0
AEN	0	2.56055398213016	0.026	0.315	0	0
ENSG00000268750	0	2.55789919478504	0.043	0.347	0	0
TTC21A	0	2.55625630888488	0.023	0.403	0	0
CAVIN2-AS1	0	2.55424744043973	0.065	0.58	0	0
PBDC1	0	2.52372743107793	0.035	0.39	0	0
ENSG00000286846	0	2.5236316448334	0.049	0.255	0	0
LBX2	0	2.51574850231412	0.011	0.479	0	0
ENSG00000285542	0	2.49048748017037	0.016	0.372	0	0
CYP27B1	0	2.48504908473813	0.005	0.261	0	0
ENSG00000288781	0	2.47149042428118	0.006	0.354	0	0
SMC2	0	2.46746534701817	0.063	0.387	0	0
CKAP2L	0	2.46101908235076	0.004	0.325	0	0
WASH9P	0	2.46018112868206	0.021	0.38	0	0
MSANTD3-TMEFF1	0	2.45592089220587	0.038	0.336	0	0
LINC02801	0	2.45345489341844	0.067	0.446	0	0
ENSG00000250909	0	2.44436216506177	0.053	0.258	0	0
FBXL22	0	2.40008702739809	0.056	0.354	0	0
RASSF8-AS1	0	2.38648478318261	0.1	0.296	0	0
MZF1-AS1	0	2.37447945643158	0.092	0.284	0	0
MAST4	0	2.37394283640201	0.506	0.211	0	0
ERCC6L	0	2.36851701893055	0.058	0.278	0	0
LGALSL	0	2.3629473241027	0.103	0.278	0	0
LINC02593	0	2.34456274977708	0.059	0.283	0	0
POP5	0	2.34212244448672	0.115	0.3	0	0
ENSG00000286308	0	2.33246020604724	0.073	0.361	0	0
SRRM1P3	0	2.33035780915166	0.042	0.313	0	0
TK1	0	2.29375302552458	0.021	0.37	0	0
ADSS2	0	2.29222371025571	0.059	0.323	0	0
ENSG00000285693	0	2.27258732403877	0.016	0.424	0	0
RNF25	0	2.26949046642294	0.025	0.373	0	0
C17orf58	0	2.26741691279709	0.022	0.358	0	0
TAF13	0	2.26636959111246	0.011	0.33	0	0
STOML1	0	2.26337700899382	0.023	0.442	0	0
LINC01926	0	2.2555303960211	0.007	0.325	0	0
WDR61	0	2.25060140612408	0.078	0.305	0	0
HERC2P9	0	2.22718054008469	0.016	0.28	0	0
LSM3	0	2.22712286756175	0.053	0.306	0	0
CHMP5	0	2.22680712305536	0.034	0.317	0	0
PEG10	0	2.22403995521734	0.179	0.318	0	0
NFKBIL1	0	2.21693733245182	0.037	0.485	0	0
EXOSC8	0	2.21495841155986	0.042	0.28	0	0
COL7A1	0	2.20581039893381	0.034	0.401	0	0
CES1P1	0	2.20133126444814	0.068	0.268	0	0
ODAD1	0	2.19633105894545	0.017	0.296	0	0
DSCC1	0	2.18017803709349	0.034	0.296	0	0
FHIT	0	2.15665462717322	0.463	0.302	0	0
USP5	0	2.14119771625455	0.023	0.269	0	0
MTRF1L	0	2.13949354116103	0.025	0.333	0	0
RITA1	0	2.13667072349924	0.053	0.252	0	0
RN7SL3	0	2.13365625976037	0.023	0.5	0	0
SLC1A4	0	2.12643364747918	0.082	0.496	0	0
XAB2	0	2.12201094377226	0.02	0.399	0	0
AOC2	0	2.08392130680369	0.137	0.276	0	0
IFI35	0	2.07924170071297	0.023	0.391	0	0
FAM229B	0	2.06969979301791	0.084	0.343	0	0
ENSG00000251143	0	2.06228549854414	0.124	0.549	0	0
ENSG00000284969	0	2.06149768361517	0.011	0.322	0	0
TRABD	0	2.05380470316782	0.021	0.284	0	0
NOC4L	0	2.04935880677045	0.039	0.296	0	0
LINC00900	0	2.04660983829746	0.095	0.404	0	0
MKKS	0	2.02478467041978	0.02	0.25	0	0
ENSG00000235381	0	2.02344345857326	0.021	0.374	0	0
PSMC3IP	0	2.02311009692334	0.005	0.357	0	0
EMILIN1	0	2.00738793413252	0.003	0.381	0	0
SPATA24	0	2.00336567509762	0.003	0.322	0	0
ENSG00000258677	0	1.99033543330872	0.099	0.257	0	0
CBWD6	0	1.9783501563312	0.053	0.467	0	0
RPP14	0	1.9765766972625	0.02	0.279	0	0
STX1B	0	1.97133538927533	0.03	0.282	0	0
NHEJ1	0	1.9233318381972	0.013	0.367	0	0
RHOQ-AS1	0	1.92250780804477	0.002	0.335	0	0
SKA1	0	1.90765747826001	0.002	0.296	0	0
ENSG00000227033	0	1.90554549394289	0.005	0.285	0	0
GTPBP8	0	1.90109150284542	0.056	0.368	0	0
ENSG00000230928	0	1.8973433189993	0.046	0.252	0	0
ENSG00000230379	0	1.88520306325758	0.024	0.258	0	0
BORCS7-ASMT	0	1.88477377278328	0.069	0.294	0	0
RNA5SP370	0	1.87566716669054	0.05	0.391	0	0
ZNF225	0	1.8727086983162	0.07	0.337	0	0
MRPS18C	0	1.8622561715381	0.029	0.331	0	0
H2AZ1	0	1.84319512008247	0.028	0.272	0	0
ENSG00000259080	0	1.84243314963039	0.063	0.274	0	0
ZBTB42	0	1.83853342766173	0.166	0.302	0	0
STMN1	0	1.83173446626291	0.015	0.362	0	0
MED18	0	1.81631104037692	0.016	0.412	0	0
RGS13	0	1.80771970248029	0.014	0.446	0	0
DTYMK	0	1.80516793921895	0.03	0.327	0	0
ABHD14B	0	1.80196614616358	0.055	0.515	0	0
TMEM129	0	1.78977281720272	0.088	0.251	0	0
ENSG00000284747	0	1.78849065441138	0.052	0.416	0	0
CRHR2	0	1.78223929669526	0.046	0.416	0	0
TRIP13	0	1.77832168118558	0.011	0.276	0	0
HCN2	0	1.7767367362515	0.008	0.299	0	0
GOLGA8A	0	1.77097742347027	0.048	0.317	0	0
TSPYL2	0	1.75645270691913	0.035	0.618	0	0
RACGAP1	0	1.75291855308704	0.067	0.323	0	0
PHLDA3	0	1.74950387204203	0.111	0.352	0	0
CCDC152	0	1.73791167970066	0.012	0.294	0	0
ENSG00000261659	0	1.73586283129486	0.014	0.369	0	0
LINC02361	0	1.7246362459987	0.07	0.256	0	0
KHNYN	0	1.72250049690485	0.024	0.357	0	0
LRCH4	0	1.71461609773205	0.031	0.318	0	0
TBCC	0	1.71159231469157	0.05	0.367	0	0
DNAJC4	0	1.70502952393086	0.15	0.402	0	0
LINCR-0001	0	1.70407603273026	0.052	0.284	0	0
TRMT10C	0	1.69866855758196	0.119	0.384	0	0
IGSF10	0	1.69680902560213	0.003	0.373	0	0
AP3S2	0	1.68340155327997	0.11	0.273	0	0
RNF144A	0	1.67792128244523	0.025	0.36	0	0
DDX12P	0	1.6603282001321	0.013	0.356	0	0
POLR1H	0	1.65662430604049	0.04	0.384	0	0
PREB	0	1.65485409196409	0.062	0.342	0	0
ELOVL7	0	1.64799134270555	0.066	0.451	0	0
ARPC3	0	1.64724755514868	0.021	0.294	0	0
C8orf82	0	1.6442515423571	0.033	0.315	0	0
SLC4A3	0	1.62796293638353	0.003	0.317	0	0
LINC02156	0	1.62682860022682	0.004	0.271	0	0
MICOS13	0	1.60501229598396	0.083	0.277	0	0
DCLRE1B	0	1.59183066057593	0.027	0.357	0	0
RPL36AL	0	1.59129717483576	0.013	0.543	0	0
PRICKLE3	0	1.58963694841408	0.075	0.264	0	0
ENSG00000289347	0	1.57743274264344	0.012	0.294	0	0
MOB4	0	1.57508491432036	0.006	0.251	0	0
CDC23	0	1.56915986097104	0.104	0.491	0	0
FBXO2	0	1.56715360083953	0.068	0.256	0	0
LSM5	0	1.55824484440021	0.023	0.266	0	0
RORA	0	1.54895975531775	0.509	0.307	0	0
UBR7	0	1.54889905577157	0.011	0.333	0	0
RBM38	0	1.5477224171147	0.027	0.309	0	0
LINC01780	0	1.5472639684757	0.019	0.343	0	0
LINC01002	0	1.54388252926924	0.056	0.332	0	0
RPS19BP1	0	1.53435027476337	0.11	0.284	0	0
TMEM74B	0	1.52443662775771	0.06	0.256	0	0
CABYR	0	1.52429428546311	0.027	0.349	0	0
FOS	0	1.51688743367365	0.166	0.351	0	0
CCDC167	0	1.50801920270305	0.014	0.301	0	0
ZNF454	0	1.50376355436126	0.061	0.345	0	0
ENSG00000272630	0	1.49799187745879	0.071	0.377	0	0
PANK2-AS1	0	1.49715949749368	0.007	0.293	0	0
NRIP2	0	1.49282556555489	0.001	0.262	0	0
IL5RA	0	1.47945397572787	0.011	0.365	0	0
RBM42	0	1.47879152157033	0.032	0.279	0	0
ZKSCAN2	0	1.47310034274766	0.051	0.374	0	0
MOSPD3	0	1.46934773584946	0.011	0.377	0	0
NRAV	0	1.46384395993575	0.002	0.255	0	0
DUSP1	0	1.45276382523764	0.028	0.436	0	0
GTF2IP14	0	1.41780586198128	0.009	0.257	0	0
ENSG00000277971	0	1.41572676913451	0.008	0.316	0	0
TMEM119	0	1.41500979221447	0.151	0.453	0	0
ZNF70	0	1.39735409342423	0.004	0.36	0	0
ENSG00000277283	0	1.35629756344557	0.132	0.443	0	0
GBP1	0	1.34108930034692	0.028	0.41	0	0
PNMA1	0	1.33990765082593	0.028	0.312	0	0
TRAPPC4	0	1.32551051001413	0.013	0.306	0	0
ENSG00000267040	0	1.32016932246635	0.055	0.331	0	0
LINC02100	0	1.31872545615385	0.047	0.288	0	0
ENSG00000248898	0	1.30478497930981	0.108	0.273	0	0
RRAGA	0	1.29923274208232	0.032	0.426	0	0
DNAJB5	0	1.29376032975977	0.019	0.394	0	0
CENPB	0	1.28290116678835	0.044	0.484	0	0
CCDC9B	0	1.25137147064773	0.014	0.344	0	0
ZNF232	0	1.24218661529216	0.097	0.343	0	0
ZNF761	0	1.23300619317647	0.004	0.39	0	0
MPIG6B	0	1.23152203690795	0.002	0.284	0	0
PTCH2	0	1.20331124911391	0.017	0.294	0	0
ZNF691	0	1.19362177730387	0.033	0.307	0	0
DIO2	0	1.19196981454568	0.022	0.474	0	0
LINC00910	0	1.16740261288452	0.063	0.315	0	0
LINC01269	0	1.15952926688744	0.01	0.311	0	0
CD22	0	1.14089753657869	0.076	0.439	0	0
MTFR2	0	1.12959527980095	0.012	0.366	0	0
WSCD2	0	1.12764164522378	0.034	0.415	0	0
FAM111B	0	1.1269924531556	0.032	0.304	0	0
EFCAB7	0	1.11533947991847	0.072	0.383	0	0
ENSG00000254367	0	1.10899544530174	0.009	0.288	0	0
MTHFD2L	0	1.10482380448701	0.447	0.155	0	0
AP1S3	0	1.09771872596228	0.092	0.377	0	0
ENSG00000241770	0	1.09580267640959	0.051	0.257	0	0
PNPO	0	1.09187976251669	0.051	0.266	0	0
MARCHF9	0	1.08981622257076	0.012	0.336	0	0
ENSG00000272568	0	1.05576938436833	0.05	0.28	0	0
EGFR	0	1.05504883036986	0.5	0.256	0	0
ENSG00000259992	0	1.04291120367974	0.066	0.28	0	0
MAP1A	0	1.04166753434748	0.009	0.445	0	0
CEP41	0	1.04134288225127	0.085	0.421	0	0
HTRA2	0	1.03466074218604	0.004	0.417	0	0
ZNF25	0	1.02423888745283	0.018	0.358	0	0
MTRNR2L7	0	1.01157964485181	0.011	0.415	0	0
PSAT1	0	1.00087089153191	0.012	0.467	0	0
MRGPRF	0	0.99586014866944	0.003	0.448	0	0
CDK14	0	0.98872599423321	0.489	0.299	0	0
LRMDA	0	0.971247632107318	0.53	0.265	0	0
TENM2	0	0.966046154982651	0.611	0.134	0	0
ZNHIT3	0	0.949798407792663	0.036	0.266	0	0
PLN	0	0.930763686531407	0.008	0.281	0	0
CD274	0	0.882985826628694	0.042	0.603	0	0
ENSG00000284418	0	0.876380795799911	0.556	0.106	0	0
SLC25A34	0	0.870905468056389	0.076	0.505	0	0
DPH2	0	0.863496196525169	0.04	0.296	0	0
THSD4	0	0.852917483781745	0.454	0.289	0	0
NME4	0	0.85266363771283	0.016	0.428	0	0
ENSG00000288756	0	0.849311426763858	0.087	0.327	0	0
ZNF182	0	0.837688070976046	0.076	0.504	0	0
KIF14	0	0.830782660801251	0.038	0.409	0	0
ZNF276	0	0.820221306710017	0.047	0.426	0	0
ULBP1	0	0.804632923042011	0.154	0.547	0	0
MUL1	0	0.775128399852822	0.09	0.321	0	0
GABARAPL2	0	0.773518853801956	0.012	0.497	0	0
MOAP1	0	0.759363614472157	0.006	0.259	0	0
ENSG00000229116	0	0.725688231991452	0.003	0.316	0	0
PNP	0	0.704403944317534	0.104	0.435	0	0
ASTE1	0	0.700670335662551	0.05	0.396	0	0
ENSG00000258101	0	0.697421923563809	0.008	0.354	0	0
DUSP8	0	0.691507224823788	0.065	0.279	0	0
PHF1	0	0.671296168451239	0.063	0.49	0	0
ZSCAN16	0	0.670427919812234	0.005	0.301	0	0
TRIM39	0	0.667591277730402	0.005	0.363	0	0
ZNF714	0	0.660391419675975	0.003	0.422	0	0
CIP2A	0	0.631921691521377	0.007	0.483	0	0
LRRC23	0	0.626832160061511	0.035	0.349	0	0
C9orf78	0	0.612427755360969	0.155	0.327	0	0
ENSG00000272807	0	0.583135232783853	0.051	0.256	0	0
TSPOAP1	0	0.579464817281739	0.012	0.292	0	0
GDE1	0	0.560305824706294	0.015	0.296	0	0
LAIR2	0	0.560180281318562	0.035	0.341	0	0
BUD23	0	0.559320782973938	0.039	0.33	0	0
CYP3A5	0	0.531587423453264	0.491	0.064	0	0
IGHG3	0	0.526129693281778	0.001	0.357	0	0
LINC02080	0	0.508866748635075	0.066	0.489	0	0
EXOSC2	0	0.491798133171169	0.146	0.288	0	0
LINC02033	0	0.484748255162014	0.009	0.284	0	0
PXN-AS1	0	0.472982058174491	0.055	0.264	0	0
RBM22	0	0.470426429280241	0.078	0.334	0	0
ENSG00000287759	0	0.461759157654001	0.012	0.309	0	0
F2RL2	0	0.459680100725933	0.002	0.274	0	0
CAVIN2	0	0.459649568907679	0.043	0.446	0	0
CSTF1	0	0.45091654975716	0.061	0.374	0	0
ENO3	0	0.439616666178754	0.119	0.307	0	0
ENSG00000231563	0	0.438851718894664	0.013	0.305	0	0
CCDC77	0	0.432681741181547	0.069	0.285	0	0
LRFN4	0	0.406637649042985	0.005	0.419	0	0
SLC39A7	0	0.397027091004535	0.045	0.414	0	0
ZNF821	0	0.384293026672541	0.101	0.609	0	0
FAM185BP	0	0.370384118573774	0.085	0.271	0	0
OGN	0	0.366654737511752	0.004	0.316	0	0
SLC30A4	0	0.359650282221164	0.034	0.289	0	0
LMCD1	0	0.355097333372139	0.06	0.367	0	0
ADAMTS13	0	0.348549688555885	0.023	0.335	0	0
LLPH	0	0.346047673180649	0.051	0.387	0	0
PALLD	0	0.334332466819408	0.107	0.351	0	0
LAT2	0	0.329383142773704	0.005	0.338	0	0
CLIC1	0	0.324303915475205	0.006	0.463	0	0
ENSG00000279569	0	0.306192372801643	0.107	0.33	0	0
ZNF527	0	0.266409054412737	0.024	0.353	0	0
CENPQ	0	0.259709440940725	0.026	0.273	0	0
ENSG00000274403	0	0.256853601620762	0.083	0.473	0	0
SPRTN	2.46860663476071e-305	1.03404504716075	0.07	0.289	1.97488530780857e-301	0
KCTD11	2.64232873478963e-304	2.71825505212244	0.024	0.252	2.1138629878317e-300	0
TP53RK	4.00193408415318e-304	2.72188858251719	0.137	0.266	3.20154726732255e-300	0
ABTB2	6.35902800423629e-296	5.34297927591789	0.436	0.299	5.08722240338903e-292	0
ENSG00000205740	2.17343454578986e-295	5.49304844837332	0.123	0.281	1.73874763663189e-291	0
IL21R-AS1	3.13437375822044e-295	5.6616486744351	0.092	0.266	2.50749900657635e-291	0
CYB561A3	4.51947347868362e-295	4.11657330990185	0.063	0.299	3.6155787829469e-291	0
HSD11B2	9.74947259942474e-295	2.3259225485282	0.016	0.251	7.79957807953979e-291	0
FOXO6-AS1	5.82109802699388e-294	2.73630409453045	0.102	0.291	4.65687842159511e-290	0
EPHA2	7.42028804282448e-294	1.71860004205675	0.068	0.296	5.93623043425958e-290	0
ADCYAP1R1	7.60581203777463e-292	0.388610804858192	0.062	0.306	6.0846496302197e-288	0
BARD1	2.53305712125432e-291	2.70096814156375	0.073	0.278	2.02644569700346e-287	0
ENSG00000261460	1.63835661879508e-290	3.28229719135804	0.021	0.29	1.31068529503607e-286	0
TMEM244	6.18256115243277e-290	1.06676626030873	0.012	0.282	4.94604892194622e-286	0
HAX1	1.20910262036314e-288	5.73562802626552	0.018	0.292	9.67282096290515e-285	0
BTN2A3P	1.72451139745228e-287	0.360173399834224	0.016	0.329	1.37960911796182e-283	0
ENSG00000270977	4.29380107091677e-286	3.36692949066357	0.067	0.266	3.43504085673341e-282	0
ENSG00000285530	2.31832391966165e-284	5.70907121670088	0.006	0.281	1.85465913572932e-280	0
ZNF329	1.44760480111202e-276	1.83879527382042	0.018	0.321	1.15808384088961e-272	0
ENSG00000272921	6.31571253331162e-275	2.76602547759876	0.013	0.284	5.05257002664929e-271	0
ENSG00000205414	2.07469827495401e-273	3.49672428154768	0.101	0.291	1.65975861996321e-269	0
ATF6B	5.54177202374796e-271	3.95946798679078	0.035	0.264	4.43341761899837e-267	0
CFL1P1	2.66658970071515e-266	0.454059699066491	0.031	0.263	2.13327176057212e-262	0
ENSG00000232934	3.36104111223773e-266	2.92047588201125	0.138	0.302	2.68883288979018e-262	0
SEPTIN4	3.00251879829479e-265	0.981220263245685	0.008	0.299	2.40201503863583e-261	0
ENSG00000267765	9.33737075598864e-254	0.334203311464226	0.049	0.32	7.46989660479091e-250	0
LINC01886	2.92171582375453e-249	3.19515823457321	0.01	0.333	2.33737265900362e-245	0
ENSG00000249001	6.25931907008188e-244	4.26250425115787	0.025	0.303	5.0074552560655e-240	0
BFSP1	7.39053500201789e-236	2.08359026416154	0.05	0.345	5.91242800161431e-232	0
DLX6	1.66656897774542e-235	6.1035369119594	0.11	0.263	1.33325518219634e-231	0
LINC01731	1.19784558276744e-234	6.48624540944974	0.171	0.267	9.58276466213948e-231	0
MCM8-AS1	8.84476764802489e-233	3.51995460698734	0.159	0.307	7.07581411841992e-229	0
PLP2	1.61189758256803e-231	0.252998855048283	0.027	0.304	1.28951806605443e-227	0
CHRAC1	2.67704021651996e-229	5.19187328234329	0.076	0.292	2.14163217321597e-225	0
JUNB	2.60230237587407e-227	4.97134096486037	0.094	0.254	2.08184190069926e-223	0
ENSG00000279207	3.33205082294099e-223	1.54038866085164	0.157	0.327	2.66564065835279e-219	0
ENSG00000205562	3.70152606396258e-222	5.32009530471768	0.108	0.317	2.96122085117006e-218	0
MROH9	1.83398575614233e-219	1.57214493593805	0.027	0.324	1.46718860491387e-215	0
GLDN	1.6131043862171e-217	0.532486850408812	0.055	0.323	1.29048350897368e-213	0
SPRING1	3.64957394360929e-216	3.0192765527625	0.104	0.341	2.91965915488744e-212	0
ENSG00000288933	5.96903407755726e-214	2.78794626831097	0.093	0.301	4.77522726204581e-210	0
ZNF736P9Y	3.45517548980984e-206	2.02328024532918	0.024	0.25	2.76414039184787e-202	0
LINC00607	1.53567080015012e-204	6.53267713866127	0.05	0.253	1.22853664012009e-200	0
SFTPB	4.33551442367511e-199	6.41116373917254	0.156	0.277	3.46841153894009e-195	0
DIS3L-AS1	5.00912988962506e-198	3.08964096482301	0.044	0.274	4.00730391170005e-194	0
DAZL	4.75535923194716e-197	2.97306078588188	0.087	0.381	3.80428738555773e-193	0
EXT1	1.53959981359249e-195	2.93099712797607	0.39	0.451	1.231679850874e-191	0
ENSG00000230333	2.07952057672515e-195	4.7026385988701	0.388	0.145	1.66361646138012e-191	0
ACSL4	4.37132056575308e-195	10.2545231353295	0.297	0.181	3.49705645260246e-191	0
PACRG	2.10722494310467e-192	8.98106057541901	0.381	0.217	1.68577995448374e-188	0
GPANK1	5.79688545638694e-192	4.23300819060466	0.068	0.306	4.63750836510955e-188	0
KCNG1	1.80821010091282e-190	2.54840612265392	0.007	0.253	1.44656808073026e-186	0
ENSG00000251661	3.18000979955445e-186	4.09659789005814	0.115	0.3	2.54400783964356e-182	0
SLC16A14	4.88341317161274e-186	0.692263921499624	0.056	0.289	3.9067305372902e-182	0
ENSG00000286977	1.87882918072846e-185	0.704495937676487	0.113	0.324	1.50306334458277e-181	0
LNCTAM34A	9.19881312335238e-185	4.64426318715977	0.175	0.321	7.3590504986819e-181	0
MEIS3	1.44274778753045e-184	1.13707219688576	0.073	0.32	1.15419823002436e-180	0
PRKCZ-AS1	1.60574552975584e-184	3.08204773203445	0.171	0.265	1.28459642380467e-180	0
ZNF852	1.39183060810028e-183	2.20184263951271	0.168	0.296	1.11346448648023e-179	0
SRGAP1	1.77509012521668e-182	1.29733269641725	0.158	0.316	1.42007210017334e-178	0
GML	1.85215650134154e-181	2.00685797047079	0.124	0.394	1.48172520107323e-177	0
OMD	3.04362449641119e-179	0.996485771466663	0.052	0.267	2.43489959712895e-175	0
SNRPC	5.275691145317e-176	2.10807	0.082	0.328	4.2205529162536e-172	0
MAGI2	4.4538908333167e-175	0.298897047606943	0.45	0.296	3.56311266665336e-171	0
ENSG00000265334	8.83962081998346e-168	2.21611911334178	0.104	0.337	7.07169665598676e-164	0
DVL2	3.81767153391549e-165	4.63878846170106	0.063	0.292	3.05413722713239e-161	0
RNVU1-7	7.04630342100136e-164	2.81630858151981	0.164	0.266	5.63704273680109e-160	0
INHBA	4.23840079026365e-162	1.66205832369559	0.069	0.28	3.39072063221092e-158	0
CKMT2	7.37518200106506e-159	2.83464225782847	0.119	0.264	5.90014560085205e-155	0
LINC02740	1.53178641225595e-157	3.45964768918167	0.112	0.326	1.22542912980476e-153	0
SPEG	3.48674550693765e-154	0.712636494277852	0.014	0.336	2.78939640555012e-150	0
WNT11	1.41797850219198e-153	6.12615994352074	0.138	0.385	1.13438280175358e-149	0
CCL22	9.02111360092442e-150	2.68268728292886	0.109	0.311	7.21689088073953e-146	0
ENSG00000256469	1.35058072360023e-149	0.327607484409913	0.017	0.303	1.08046457888019e-145	0
CBX8	2.48125634092657e-147	5.92762868782735	0.02	0.273	1.98500507274125e-143	0
ENSG00000288869	8.77562606196638e-147	1.30973031359306	0.068	0.367	7.0205008495731e-143	0
ENSG00000243491	3.33954303350633e-146	0.72246188094158	0.001	0.253	2.67163442680506e-142	0
DDO	1.71794534840074e-143	4.51498931832566	0.024	0.262	1.37435627872059e-139	0
MIR3659HG	1.38335314158328e-141	0.552571470525585	0.011	0.304	1.10668251326662e-137	0
SAMD4A	1.66904649583943e-137	1.51808090344349	0.321	0.344	1.33523719667155e-133	0
LSM6	4.09157276670967e-137	4.30723017082673	0.105	0.3	3.27325821336774e-133	0
STAG3L3	3.70429661110282e-136	0.32679806601865	0.162	0.289	2.96343728888226e-132	0
LINC01924	1.77987169889854e-135	5.87074	0.084	0.387	1.42389735911883e-131	0
ACP3	1.19029325833237e-131	0.501952524031953	0.007	0.293	9.522346066659e-128	0
LINC02520	2.2418637607307e-130	1.95750993658669	0.039	0.272	1.79349100858456e-126	0
ZFYVE19	1.71720255593261e-128	1.49211138750553	0.113	0.314	1.37376204474609e-124	0
ABLIM1	1.77585974226201e-128	8.67311144190271	0.355	0.277	1.4206877938096e-124	0
FMO10P	2.19345005178034e-128	1.7674404783919	0.097	0.255	1.75476004142427e-124	0
PRKN	1.32231960214401e-124	14.9508365513261	0.402	0.274	1.0578556817152e-120	0
RPL23A	1.91113869686594e-120	5.34397778245349	0.105	0.286	1.52891095749275e-116	0
LPP-AS2	3.57705970266585e-119	0.836025012598789	0.174	0.252	2.86164776213268e-115	0
ENSG00000254054	3.82481460569985e-117	6.00043817471516	0.112	0.29	3.05985168455988e-113	0
ENSG00000285744	1.263428103929e-116	3.04513879538385	0.458	0.386	1.0107424831432e-112	0
SFRP4	1.30068898407353e-113	0.815885198571248	0.12	0.281	1.04055118725883e-109	0
CINP	5.65725548697711e-113	0.975221015682614	0.101	0.277	4.52580438958169e-109	0
STK32A	1.78623048571894e-112	2.08373934622997	0.1	0.359	1.42898438857515e-108	0
TGFB2	1.17611738229901e-111	0.737653472519476	0.09	0.339	9.40893905839207e-108	0
RAB44	2.6098861856035e-107	3.81174158445509	0.004	0.286	2.0879089484828e-103	0
HAS2	1.92554969678697e-104	2.52700640633309	0.137	0.371	1.54043975742958e-100	0
ENSG00000276487	3.17794242326121e-104	2.49226048263844	0.108	0.273	2.54235393860897e-100	0
CCKBR	9.67191244799414e-104	3.66323443129835	0.156	0.31	7.73752995839531e-100	0
ENSG00000242029	1.23057205333793e-102	0.724844236993537	0.07	0.305	9.84457642670342e-99	0
ENSG00000259437	4.12706574107849e-99	2.77779079316308	0.068	0.316	3.3016525928628e-95	0
NRSN2-AS1	1.03447836883742e-96	4.8396817634235	0.066	0.328	8.27582695069936e-93	0
ZSCAN31	1.19522044717351e-96	0.275754129190318	0.266	0.064	9.56176357738808e-93	0
ZNF30	1.44171949652192e-94	6.25058307289814	0.063	0.285	1.15337559721754e-90	0
SPATA6L	3.01254933112004e-94	8.13063117274935	0.262	0.133	2.41003946489603e-90	0
MIR222HG	4.12636350027442e-94	1.01324620803912	0.104	0.293	3.30109080021954e-90	0
GSG1L2	7.68677494137619e-94	3.92114815281863	0.118	0.307	6.14941995310095e-90	0
ENSG00000232884	1.10424340453556e-91	2.30222516300374	0.12	0.321	8.83394723628451e-88	0
MUC15	3.94809766370631e-89	2.49522114242008	0.109	0.286	3.15847813096505e-85	0
ENSG00000249061	4.11824106538102e-89	2.90126961437669	0.052	0.279	3.29459285230482e-85	0
TMEM236	1.95254981757665e-88	0.776871776785995	0.11	0.251	1.56203985406132e-84	0
A2M	4.69893204062177e-88	6.03638139391355	0.361	0.415	3.75914563249742e-84	0
ENSG00000231424	1.3112617350599e-87	7.17053269796349	0.26	0.116	1.04900938804792e-83	0
SNAP25-AS1	1.64584745516723e-87	7.7886266174678	0.079	0.288	1.31667796413378e-83	0
TENM3	1.32400678103421e-86	6.13930686140641	0.066	0.296	1.05920542482737e-82	0
KIAA1217	2.24118281314434e-86	0.767650101204813	0.397	0.33	1.79294625051547e-82	0
CERS6-AS1	1.37930172122227e-84	2.57298770350591	0.121	0.281	1.10344137697782e-80	0
MRM3	7.92981785910775e-83	1.38083740083298	0.096	0.287	6.3438542872862e-79	0
C5orf46	1.11526728010954e-71	0.743791550186412	0.007	0.263	8.92213824087634e-68	0
SHROOM3-AS1	6.81181499722504e-71	1.84143247778199	0.006	0.259	5.44945199778003e-67	0
EMX2OS	2.28686039704486e-68	0.86268885410308	0.123	0.33	1.82948831763589e-64	0
ZNF594	3.81927612774782e-68	0.884288062524604	0.126	0.301	3.05542090219826e-64	0
LINC02476	1.77936637524535e-67	4.82348799496312	0.056	0.265	1.42349310019628e-63	0
NKD2	2.14281446045644e-66	0.533150590796748	0.006	0.322	1.71425156836515e-62	0
ZNF790-AS1	2.31748075006412e-65	1.08345736909856	0.039	0.312	1.8539846000513e-61	0
RASSF5	1.17341855122277e-64	2.38397507438701	0.046	0.29	9.38734840978215e-61	0
MGLL	1.9407680680741e-64	6.56198609759216	0.289	0.215	1.55261445445928e-60	0
ENSG00000286340	4.07598448748265e-64	2.69834824973927	0.117	0.338	3.26078758998612e-60	0
ENSG00000286546	2.61857043404003e-63	1.60121905828697	0.008	0.3	2.09485634723203e-59	0
LINC00648	6.98311731372685e-63	2.46011671408236	0.01	0.25	5.58649385098148e-59	0
XIST	6.88456949243553e-62	4.85514150786793	0.051	0.27	5.50765559394842e-58	0
LRFN2	2.24530658867373e-61	0.461349963144897	0.042	0.328	1.79624527093899e-57	0
ENSG00000257261	7.16927258040633e-60	10.8457319405963	0.41	0.271	5.73541806432506e-56	0
GAS5	5.01417900210583e-59	1.66295673022888	0.315	0.306	4.01134320168466e-55	0
GDPD3	4.11648931156186e-57	0.790711782717693	0.148	0.327	3.29319144924948e-53	0
DRAIC	2.46032098655565e-53	6.39227940615153	0.079	0.283	1.96825678924452e-49	0
LINC00905	4.47018514161858e-53	7.15316738254224	0.108	0.256	3.57614811329486e-49	0
MUC5AC	1.22240992738974e-51	4.64152189186819	0.087	0.306	9.77927941911795e-48	0
LINC01977	4.64534321260698e-50	1.80366198776996	0.109	0.273	3.71627457008558e-46	0
WWOX	5.17091863420364e-49	8.87176758632891	0.365	0.315	4.13673490736292e-45	0
PYROXD2	2.56827262787957e-48	3.00267715355148	0.058	0.263	2.05461810230366e-44	0
RELN	1.23596801575578e-47	8.50391481147532	0.285	0.22	9.88774412604626e-44	0
ENSG00000259367	1.26681568331779e-47	0.540015928599843	0.003	0.335	1.01345254665423e-43	0
PFKM	1.90642910711703e-47	2.52190478137605	0.069	0.335	1.52514328569363e-43	0
NYAP2	8.44609884355957e-47	6.66885430133756	0.017	0.266	6.75687907484766e-43	0
CASC19	7.53709655652403e-45	8.40587398971255	0.291	0.08	6.02967724521923e-41	0
MMP16	2.37481823955459e-43	0.594730516455503	0.018	0.297	1.89985459164367e-39	0
IGSF22-AS1	3.55338900817619e-43	2.06769948826244	0.066	0.258	2.84271120654095e-39	0
RBM43	4.92825032197315e-43	2.70579581213486	0.015	0.26	3.94260025757852e-39	0
ENSG00000235495	1.62937052806115e-42	1.34603406559726	0.011	0.281	1.30349642244892e-38	0
CYP3A4	1.31912477237236e-41	4.77170551766155	0.35	0.153	1.05529981789789e-37	0
LINC01705	2.06797523882689e-41	5.63892645412693	0.085	0.288	1.65438019106151e-37	0
ENSG00000287975	1.01140856614678e-39	6.01847084363007	0.117	0.278	8.09126852917427e-36	0
ENSG00000286122	8.75870831755034e-37	7.3917140036789	0.07	0.332	7.00696665404027e-33	0
LRRC66	9.0925475661047e-35	1.82445788325737	0.163	0.263	7.27403805288376e-31	0
MYLK3	9.22388296348249e-35	6.51885909177768	0.047	0.302	7.37910637078599e-31	0
FADD	5.73519867144427e-34	2.35895465675381	0.083	0.316	4.58815893715541e-30	0
KIAA0513	1.0509634269837e-32	3.85681986154559	0.059	0.313	8.40770741586958e-29	0
DIO3OS	6.65050818534318e-31	1.01982895852635	0.088	0.298	5.32040654827454e-27	0
WDPCP	4.03267624179711e-29	2.69506507206556	0.403	0.253	3.22614099343769e-25	0
CELA2B	4.80734262350368e-29	6.56171536634888	0.105	0.302	3.84587409880294e-25	0
LINC02015	1.2534090370624e-28	6.02671151696955	0.285	0.162	1.00272722964992e-24	0
ENSG00000235077	5.1335647252869e-27	4.93091187280044	0.118	0.28	4.10685178022952e-23	0
MLIP	8.55682713078037e-27	4.34757316871462	0.122	0.251	6.8454617046243e-23	0
ENSG00000223761	2.37924071766886e-24	3.16302329456062	0.193	0.27	1.90339257413509e-20	0
LINC00342	2.52622394159919e-24	4.14258470852297	0.105	0.27	2.02097915327935e-20	0
KRT15	1.06719134461977e-23	1.24460056190888	0.123	0.316	8.53753075695815e-20	0
ADGRG2	1.05466219140617e-22	1.0684619313441	0.101	0.259	8.43729753124934e-19	0
LINC02101	2.63283007903288e-22	2.67095529291893	0.099	0.289	2.10626406322631e-18	0
MYOM1	3.76682557968822e-19	8.64185212500788	0.316	0.251	3.01346046375058e-15	0
SCHLAP1	4.10360153261181e-19	6.43477973723191	0.168	0.341	3.28288122608945e-15	0
JRKL-AS1	6.97803940749382e-18	3.60402729739374	0.083	0.255	5.58243152599506e-14	0
LVRN	3.26088304761718e-17	1.42177830714709	0.008	0.256	2.60870643809374e-13	0
FAM189B	1.52763304617607e-16	0.502054618309071	0.089	0.251	1.22210643694086e-12	0
ZNF18	2.75461693357983e-16	1.22043450964836	0.06	0.252	2.20369354686386e-12	0
TRPC5	6.18120612022747e-16	5.31251919181938	0.053	0.262	4.94496489618197e-12	0
TP73	7.4846103170794e-16	0.394703404094191	0.07	0.28	5.98768825366352e-12	0
MYRIP	8.72447720070926e-16	10.1577571846271	0.263	0.166	6.97958176056741e-12	0
MMRN1	3.10822904839284e-13	2.09248760918938	0.004	0.269	2.48658323871427e-09	0
PROX1	3.51044655132292e-12	5.46853088735403	0.407	0.184	2.80835724105834e-08	0
DTD1	5.90051982438064e-11	2.34039032194535	0.189	0.303	4.72041585950451e-07	0
GABBR2	7.51032080156412e-11	3.32431704860028	0.081	0.267	6.00825664125129e-07	0
LYZL6	2.59214615971521e-10	3.98719683298438	0.099	0.269	2.07371692777217e-06	0
ENSG00000284999	3.3130598256748e-10	0.33456573617077	0.021	0.291	2.65044786053984e-06	0
DAB1-AS1	2.45138725946876e-08	6.16015479009445	0.098	0.25	0.000196110980757501	0
KLHL14	6.00430854839464e-08	1.23903347453793	0.074	0.295	0.000480344683871571	0
MKX	7.59318940614916e-08	0.27168675824997	0.034	0.332	0.000607455152491933	0
ENSG00000286959	1.84819365270044e-07	4.40371593920397	0.174	0.263	0.00147855492216035	0
ADAMTS7P4	6.33791987573222e-07	2.74335717469868	0.003	0.25	0.00507033590058578	0
ENSG00000237596	7.85030720550131e-07	4.38488841355294	0.07	0.278	0.00628024576440105	0
LSP1P4	7.8940771467042e-06	2.0458220370465	0.02	0.256	0.0631526171736336	0
ENSG00000260086	6.73640530099277e-05	1.07834475940254	0.053	0.298	0.538912424079421	0
DIAPH3	0.00011119433392387	4.33851097065265	0.268	0.181	0.889554671390957	0
MYBPC1	0.000283418787923782	2.89108369040761	0.103	0.265	1	0
ENSG00000243389	0.000671657934404133	1.08072533304928	0.135	0.254	1	0
EPX	0.00157539377791968	3.25851043701542	0.06	0.255	1	0
EVA1C	0.00306492487671792	4.46383347729293	0.292	0.226	1	0
ITGAE	0.0053569140466316	0.912700513087731	0.074	0.299	1	0
CYP7B1	0.00543254279908909	6.70996955423258	0.359	0.267	1	0
NAV2	0.00598796184845106	0.891199947537519	0.424	0.405	1	0
FAT1	0.00831342355413802	5.41920767010642	0.392	0.244	1	0
SHANK2	0	8.00525449396216	0.248	0.279	0	1
DGAT2	0	7.43376141921996	0.974	0.126	0	1
MED13	0	7.25989889192956	0.314	0.244	0	1
APBB2	0	6.77047753003338	0.362	0.359	0	1
ANP32B	0	6.71492320765011	0.972	0.242	0	1
HOMEZ	0	6.38760231941663	0.972	0.112	0	1
ZSWIM6	0	6.34012541603126	0.199	0.301	0	1
MICAL2	0	5.96355955840799	0.242	0.256	0	1
SPTLC3	0	5.88508690301487	0.259	0.202	0	1
IL7	0	5.69092605440331	0.987	0.191	0	1
PCSK2	0	5.67885680685756	0.584	0.339	0	1
DAB1	0	5.64569111330475	0.254	0.276	0	1
PROSER3	0	5.61990591392856	0.981	0.215	0	1
ZSCAN16-AS1	0	5.43205473037265	0.998	0.246	0	1
NUP37	0	5.24797157181528	0.938	0.28	0	1
SYNGR2	0	5.24083450805968	0.514	0.168	0	1
WASHC2A	0	5.22109731863836	0.387	0.165	0	1
LINC01053	0	5.18039826417542	0.667	0.236	0	1
CDC42SE2	0	5.12382437283317	0.149	0.285	0	1
RPS25	0	5.11283	0.765	0.135	0	1
DNAH1	0	5.11020304484186	0.759	0.187	0	1
SORCS2	0	5.10219964955474	0.18	0.281	0	1
MLF2	0	5.05060716741358	0.907	0.172	0	1
PRR14	0	4.9702778144944	0.91	0.2	0	1
AKR1D1	0	4.95580554502212	0.959	0.113	0	1
CLU	0	4.95530588220242	0.122	0.31	0	1
TRDN	0	4.91033815729784	0.991	0.214	0	1
ENSG00000253636	0	4.84138355943425	0.993	0.199	0	1
NFIB	0	4.81855314245065	0.495	0.307	0	1
ENSG00000225790	0	4.80234977802807	0.955	0.247	0	1
MTND2P28	0	4.78779019388114	0.408	0.248	0	1
PRODH2	0	4.78371826769736	0.947	0.157	0	1
IL17RB	0	4.74621405657865	0.995	0.236	0	1
SELENOP	0	4.72009172050687	0.813	0.272	0	1
CDK9	0	4.71523027510292	0.956	0.244	0	1
CP	0	4.70998986963366	0.812	0.182	0	1
GSTM4	0	4.70914213987243	0.98	0.128	0	1
MDH1	0	4.69429838907042	0.594	0.133	0	1
C3orf38	0	4.64348316291664	1	0.298	0	1
SAR1A	0	4.64275036064728	0.048	0.297	0	1
RIDA	0	4.63873557398898	0.951	0.132	0	1
TOB1	0	4.62875495745792	0.993	0.142	0	1
SERPINC1	0	4.61850881550952	0.903	0.304	0	1
ENSG00000288938	0	4.59691222342913	0.96	0.145	0	1
SKIV2L	0	4.54774003578954	0.975	0.224	0	1
ENSG00000288714	0	4.54491346017866	0.998	0.203	0	1
PLRG1	0	4.54056673113255	0.598	0.301	0	1
GLMP	0	4.52117621524526	0.421	0.145	0	1
G6PC3	0	4.51645767785657	0.978	0.137	0	1
ZNF823	0	4.5046325462965	0.895	0.103	0	1
RWDD2B	0	4.49941809326815	0.999	0.298	0	1
METTL7A	0	4.49083490126399	0.992	0.245	0	1
AKAP1	0	4.49036685307591	0.965	0.15	0	1
CXXC1	0	4.46694702390243	0.959	0.171	0	1
ZNF606	0	4.45681567278663	0.996	0.287	0	1
CDCA7L	0	4.42489787103386	0.991	0.197	0	1
YPEL1	0	4.42358680971395	0.612	0.233	0	1
PUF60	0	4.40985060466045	0.005	0.307	0	1
VAMP3	0	4.4044822384878	0.208	0.272	0	1
CPSF4	0	4.39461179921843	0.888	0.27	0	1
PPP3CB-AS1	0	4.38896611580662	0.76	0.19	0	1
CYP8B1	0	4.37000132324414	0.988	0.184	0	1
AMBP	0	4.3563656456191	0.982	0.268	0	1
CCDC142	0	4.3532747191515	0.989	0.271	0	1
SLC46A3	0	4.34882808615092	1	0.298	0	1
C4BPA	0	4.3390213450221	0.86	0.218	0	1
TEPSIN	0	4.33124849597198	0.657	0.24	0	1
LRP10	0	4.31925367029921	0.409	0.274	0	1
PFN1P11	0	4.30515917121384	0.895	0.173	0	1
SF3A2	0	4.2963320814016	0.87	0.323	0	1
SLCO1B3-SLCO1B7	0	4.29302093710052	0.484	0.153	0	1
NKD1	0	4.28744858490584	0.747	0.173	0	1
TAT	0	4.26665007449687	0.308	0.074	0	1
PABIR2	0	4.25120423155171	0.986	0.246	0	1
SMO	0	4.24221995457769	0.917	0.261	0	1
THOP1	0	4.23950560094784	0.636	0.179	0	1
POLG2	0	4.23651153319269	0.515	0.133	0	1
GC	0	4.22711867949779	0.989	0.254	0	1
PEF1	0	4.22513390066477	0.861	0.236	0	1
ENSG00000261172	0	4.22408057571751	0.948	0.067	0	1
ATG16L2	0	4.21683902985549	0.975	0.251	0	1
AP5Z1	0	4.21661167792525	0.984	0.379	0	1
CCT6P3	0	4.18950847335588	0.981	0.168	0	1
ABCB4	0	4.18650402742456	0.987	0.18	0	1
ENSG00000224626	0	4.16693674980755	0.999	0.034	0	1
PLAGL2	0	4.1472353063993	0.995	0.293	0	1
CNIH1	0	4.14655354624174	0.993	0.183	0	1
PTH2R	0	4.13778248415749	0.423	0.198	0	1
ACP2	0	4.12158733501481	0.948	0.266	0	1
MAN2C1	0	4.1097494339412	0.59	0.227	0	1
FOXA1	0	4.10199281731861	0.98	0.249	0	1
LINC02614	0	4.09360537206646	0.978	0.219	0	1
GLYCTK	0	4.08231031286231	0.272	0.143	0	1
LRRC37A7P	0	4.06155396586271	0.414	0.132	0	1
CCDC198	0	4.05098850368714	0.395	0.156	0	1
BTF3	0	4.04917930749549	0.008	0.291	0	1
CDNF	0	4.02861288130671	0.787	0.2	0	1
IDH3G	0	4.01427999817763	0.591	0.141	0	1
LBX2-AS1	0	3.99809747503805	0.572	0.095	0	1
APOM	0	3.9949374582529	0.99	0.3	0	1
AGPAT2	0	3.99407902501239	0.748	0.208	0	1
NEURL4	0	3.99096491635464	0.954	0.177	0	1
PGLS-DT	0	3.98379136931063	0.967	0.177	0	1
DHX16	0	3.96921251277567	0.72	0.227	0	1
COX20	0	3.96194817729133	0.999	0.41	0	1
GRINA	0	3.95247090453884	0.923	0.134	0	1
ASMTL	0	3.94444756895513	0.531	0.199	0	1
RAVER1	0	3.93787398842925	0.331	0.263	0	1
SERPING1	0	3.9285890519758	0.666	0.255	0	1
HRG	0	3.92829695406346	0.916	0.336	0	1
EIF4EBP1	0	3.92618846973238	0.977	0.167	0	1
HP	0	3.91789699920608	0.02	0.309	0	1
ENOPH1	0	3.91600026727397	0.945	0.307	0	1
TRIM26	0	3.89088206630741	0.318	0.191	0	1
ZBTB17	0	3.88796641412578	0.989	0.157	0	1
TMED7	0	3.87174435758089	0.959	0.085	0	1
ALDOB	0	3.87054936242226	0.794	0.177	0	1
GLUL	0	3.8605951276429	0.992	0.382	0	1
PCYT2	0	3.85872993651623	0.997	0.286	0	1
FTCD	0	3.85748953900918	0.961	0.096	0	1
ENSG00000284057	0	3.8557767597279	0.43	0.169	0	1
SUOX	0	3.84350791053569	0.664	0.189	0	1
MRPL4	0	3.83791365812524	0.922	0.145	0	1
THSD1	0	3.8317638868361	0.987	0.259	0	1
DHRS4	0	3.81794370047159	0.035	0.262	0	1
EME2	0	3.8177496888471	0.195	0.263	0	1
BAAT	0	3.81179075246216	0.949	0.165	0	1
SLX4	0	3.80073278248753	0.649	0.216	0	1
VMA21	0	3.7933753360217	0.865	0.204	0	1
RBP4	0	3.79088520640757	0.969	0.345	0	1
TMCO6	0	3.78718285088112	0.916	0.245	0	1
COX6B1	0	3.77122616237944	0.979	0.194	0	1
ENSG00000253888	0	3.75247650123843	0.785	0.132	0	1
OXR1	0	3.74620327562283	0.179	0.299	0	1
ANPEP	0	3.72169498141946	0.965	0.196	0	1
ZNF121	0	3.70495769840394	0.155	0.251	0	1
KMT5A	0	3.70357233590993	0.052	0.355	0	1
NUGGC	0	3.6981848608346	0.989	0.176	0	1
ENSG00000288015	0	3.69153022151261	0.714	0.288	0	1
FSTL4	0	3.68753897242946	0.847	0.219	0	1
SLC25A33	0	3.67883011693518	0.993	0.31	0	1
SLC39A5	0	3.67697002547375	0.949	0.06	0	1
GRIPAP1	0	3.65049149639918	0.055	0.265	0	1
PSMD4	0	3.64890104131953	0.777	0.102	0	1
DCBLD2	0	3.63997628635565	0.173	0.265	0	1
CBLL1	0	3.63539527378692	0.631	0.307	0	1
PGLYRP2	0	3.59260548727776	0.917	0.064	0	1
PSMD13	0	3.59248571895547	0.02	0.276	0	1
ZNF708	0	3.59209900328697	0.065	0.314	0	1
MYB	0	3.59091	0.999	0.477	0	1
SH3BP5L	0	3.57530390969448	0.023	0.279	0	1
VPS37C	0	3.56630210226074	0.039	0.31	0	1
MASP2	0	3.55968854223546	0.493	0.116	0	1
SUN2	0	3.55887695780905	0.994	0.18	0	1
CYBC1	0	3.54207271813601	0.015	0.29	0	1
ARHGEF1	0	3.54106982714925	0.094	0.276	0	1
CD82	0	3.5406452561288	0.997	0.27	0	1
PRRT1B	0	3.53634238938842	0.945	0.148	0	1
EMD	0	3.53082134504975	0.579	0.245	0	1
SAT2	0	3.52123579025188	0.992	0.169	0	1
IMP4	0	3.51997740864832	0.979	0.142	0	1
KAT2A	0	3.5168964387365	0.992	0.385	0	1
RBM15B	0	3.50114534618133	0.852	0.169	0	1
RPL41	0	3.50006230502523	0.998	0.225	0	1
ENSG00000287420	0	3.49871461697748	0.999	0.081	0	1
AK6	0	3.49336045126153	0.664	0.208	0	1
SMPD1	0	3.48785230106768	0.997	0.147	0	1
PHF23	0	3.48535600062478	0.975	0.188	0	1
ABCC9	0	3.48511926172673	0.609	0.157	0	1
SLC66A1	0	3.48323940735247	0.993	0.349	0	1
LRPAP1	0	3.48187290051119	0.953	0.302	0	1
HYKK	0	3.47640149869666	0.991	0.259	0	1
ATP6V0B	0	3.45935589839342	0.996	0.296	0	1
NCKIPSD	0	3.44612445151572	0.008	0.27	0	1
CNTNAP3P2	0	3.44274316943686	0.949	0.151	0	1
ACSM5	0	3.44146498966122	0.962	0.064	0	1
RPL34	0	3.43655497940823	0.972	0.121	0	1
SEPHS2	0	3.42481148537598	0.995	0.231	0	1
CLK2	0	3.42445693309538	0.71	0.148	0	1
HPX	0	3.41350368415213	0.758	0.123	0	1
RBBP7	0	3.41155739945612	0.024	0.289	0	1
ALDH1B1	0	3.41135289410111	0.934	0.159	0	1
PFN1	0	3.40604703898319	0.746	0.228	0	1
BNIPL	0	3.40412597519434	0.624	0.163	0	1
PTPRH	0	3.39882723553777	0.943	0.172	0	1
ENSG00000230647	0	3.3956478753668	0.005	0.268	0	1
ANKZF1	0	3.39414485668994	0.437	0.116	0	1
ASMTL-AS1	0	3.38483818260893	0.961	0.284	0	1
SLC25A5	0	3.36911292125572	0.997	0.346	0	1
ENSG00000285791	0	3.36513489536264	0.358	0.074	0	1
SRP14-DT	0	3.35709391864722	0.251	0.126	0	1
PDK2	0	3.35498006478414	0.972	0.096	0	1
CIAO1	0	3.34840530062984	0.969	0.389	0	1
ENSG00000287759	0	3.34793985684903	0.678	0.214	0	1
ENSG00000289007	0	3.3419212923459	0.047	0.317	0	1
GRN	0	3.33319338468005	0.944	0.339	0	1
IFT27	0	3.32789558716666	0.868	0.358	0	1
C9orf64	0	3.31320225441876	0.996	0.267	0	1
P2RX4	0	3.3094182443904	0.454	0.278	0	1
SF3B4	0	3.2899940363844	0.331	0.249	0	1
RNF165	0	3.28099714484407	0.995	0.104	0	1
MRPL15	0	3.26950474183903	0.801	0.24	0	1
PLEKHM1P1	0	3.26139803664693	0.074	0.258	0	1
UFD1	0	3.26112246810779	0.267	0.121	0	1
HERPUD1	0	3.25965141946167	0.805	0.212	0	1
ZNF473	0	3.2565796125982	0.959	0.111	0	1
CCDC117	0	3.25645149918427	0.743	0.314	0	1
ENSG00000230715	0	3.25423919096622	0.009	0.253	0	1
MPND	0	3.24309689497573	0.999	0.108	0	1
DFFA	0	3.23489573539545	0.584	0.126	0	1
FBP1	0	3.2306591034613	0.426	0.136	0	1
ANKRD42-DT	0	3.19919122656678	0.364	0.204	0	1
ZSCAN2	0	3.19152385710555	0.986	0.183	0	1
MSTO1	0	3.18425998792365	0.79	0.21	0	1
ENSG00000225489	0	3.18216331862133	0.375	0.204	0	1
NPIPB4	0	3.17628935376987	0.997	0.232	0	1
TSPAN33	0	3.17194335944361	0.996	0.169	0	1
MRPS16	0	3.1673819584533	0.996	0.271	0	1
ENSG00000251417	0	3.16626852095696	0.657	0.187	0	1
ENSG00000287400	0	3.15160734698323	0.556	0.14	0	1
BUD23	0	3.14770963308768	0.249	0.288	0	1
SERPIND1	0	3.14554762637436	0.984	0.162	0	1
ENSG00000283828	0	3.14449287559148	0.959	0.194	0	1
SLC23A1	0	3.14440025495953	0.951	0.236	0	1
FMO3	0	3.13785937158527	0.995	0.136	0	1
ENSG00000286723	0	3.13396407744901	0.976	0.182	0	1
SDR39U1	0	3.12816449168651	0.721	0.209	0	1
CD14	0	3.1219196850492	0.844	0.255	0	1
SART3	0	3.12054408042689	0.992	0.303	0	1
CRCP	0	3.12043030075456	0.007	0.253	0	1
ENSG00000275119	0	3.1014892183543	0.319	0.102	0	1
NCK1-DT	0	3.09945663401335	0.14	0.262	0	1
ENO3	0	3.09711254281071	0.942	0.201	0	1
CINP	0	3.09394478156241	0.336	0.239	0	1
HNF1A	0	3.09223207888316	0.982	0.103	0	1
CSTF1	0	3.07593086157304	0.154	0.344	0	1
JAGN1	0	3.07578262062032	0.985	0.368	0	1
ENDOV	0	3.06354640756038	0.998	0.266	0	1
RAI14	0	3.06220389262119	0.233	0.267	0	1
ENSG00000234584	0	3.05751821591999	0.294	0.1	0	1
MAST4	0	3.05545121183961	0.216	0.263	0	1
TDO2	0	3.05119185723487	0.448	0.206	0	1
FGL2	0	3.04240877422543	0.919	0.301	0	1
TMEM106A	0	3.02215287190077	0.787	0.165	0	1
THPO	0	3.01800336270349	0.923	0.116	0	1
CYP2B6	0	3.00971617669934	0.986	0.243	0	1
MMGT1	0	3.00281226019771	0.992	0.218	0	1
CASP2	0	3.00212806330738	0.319	0.177	0	1
ZNF484	0	3.00071179485923	0.628	0.405	0	1
RAB8A	0	2.99785658673191	0.384	0.297	0	1
SNX10	0	2.99359321544562	1	0.276	0	1
BCO2	0	2.98915581427614	0.993	0.226	0	1
ISOC2	0	2.96793093679377	0.009	0.287	0	1
RPS12	0	2.96347638893546	0.977	0.136	0	1
PCGF6	0	2.9564827541617	0.977	0.237	0	1
FITM2	0	2.95581295600292	0.911	0.213	0	1
CENPX	0	2.94845	0.996	0.097	0	1
NDUFS6	0	2.94201233337576	0.015	0.329	0	1
CNTROB	0	2.93589802487381	0.998	0.325	0	1
BAG2	0	2.92237613826916	0.404	0.097	0	1
SLC20A1	0	2.92164904277568	0.957	0.253	0	1
ADH6	0	2.91534306340882	0.956	0.189	0	1
FGG	0	2.90489162487483	0.979	0.295	0	1
NFE2L3	0	2.90180631483584	0.975	0.25	0	1
SNTB1	0	2.88847237469342	0.303	0.278	0	1
PPFIA2-AS1	0	2.88808407462147	0.443	0.053	0	1
SLC17A9	0	2.88717404456482	0.973	0.089	0	1
TPI1	0	2.87920728796761	0.886	0.324	0	1
TMEM70	0	2.87135852791945	0.998	0.165	0	1
MEIS1	0	2.84342964339622	0.449	0.271	0	1
ENSG00000266289	0	2.82848248259537	0.981	0.2	0	1
DGKZ	0	2.82291112066055	0.842	0.318	0	1
NBPF12	0	2.81639887859512	0.361	0.163	0	1
ENTR1	0	2.80050759015558	0.765	0.239	0	1
SPAG5-AS1	0	2.79533217913747	0.945	0.148	0	1
ZNNT1	0	2.79353706573866	0.62	0.229	0	1
SLC26A6	0	2.79034720314995	0.608	0.141	0	1
JKAMP	0	2.78674006225983	0.419	0.295	0	1
CARD8	0	2.78404730866892	0.229	0.293	0	1
H3-3A-DT	0	2.78134818422509	0.797	0.105	0	1
AGTR1	0	2.77313260783527	0.875	0.129	0	1
TIMM50	0	2.76065560226385	0.977	0.396	0	1
MOGS	0	2.76044990496916	0.016	0.267	0	1
AGMO	0	2.72850980074611	0.827	0.226	0	1
BTN3A2	0	2.72542268645526	0.847	0.206	0	1
TSPAN17	0	2.7205470270756	0.007	0.347	0	1
SH3TC1	0	2.71597842516085	0.067	0.301	0	1
FGA	0	2.69979722463622	0.978	0.333	0	1
PLPP5	0	2.69673702714551	0.873	0.323	0	1
CPOX	0	2.69535745137967	0.792	0.145	0	1
ENSG00000280571	0	2.68515825235383	0.704	0.113	0	1
ACAA2	0	2.68375284997512	0.984	0.256	0	1
PSME1	0	2.68166190327865	0.02	0.294	0	1
MRPS18C	0	2.67458076456414	0.981	0.202	0	1
ENSG00000229337	0	2.66645572306292	0.898	0.089	0	1
STARD5	0	2.65642822047787	0.749	0.295	0	1
RBM3	0	2.65580717803185	0.971	0.177	0	1
PRIM1	0	2.64378283170587	0.781	0.167	0	1
RBM15	0	2.63915149399859	0.172	0.259	0	1
ZNHIT3	0	2.62810582795649	0.398	0.21	0	1
WASH8P	0	2.62799407176446	0.622	0.111	0	1
VPS28	0	2.62715171242105	0.004	0.281	0	1
LIX1L	0	2.6203891158552	0.846	0.194	0	1
RP9P	0	2.61663863087403	0.048	0.306	0	1
ENSG00000273259	0	2.60953719002094	0.994	0.092	0	1
ENSG00000257489	0	2.60766680934958	0.488	0.2	0	1
TVP23B	0	2.60741072985908	0.02	0.254	0	1
NBPF1	0	2.60458250017783	0.793	0.24	0	1
APOH	0	2.59702468962316	0.987	0.296	0	1
APOC1	0	2.59134822176437	0.801	0.251	0	1
YIF1A	0	2.57467330108412	0.543	0.226	0	1
RAN	0	2.57460252060065	0.009	0.276	0	1
SLC16A13	0	2.56365432151036	0.947	0.147	0	1
TRIM23	0	2.55274736944784	1	0.34	0	1
ENSG00000289082	0	2.54893122140489	0.997	0.118	0	1
RPS23	0	2.54299716439869	0.89	0.445	0	1
FRMD6	0	2.53992556666781	0.969	0.254	0	1
ACSL5	0	2.53934168999708	0.96	0.193	0	1
THBS4-AS1	0	2.51923066638451	0.987	0.074	0	1
ENSG00000284052	0	2.51567444360647	0.841	0.169	0	1
AP1S2	0	2.4966124334609	0.012	0.252	0	1
GABRE	0	2.49575356075921	0.501	0.187	0	1
DHODH	0	2.4897088930238	0.893	0.131	0	1
CSGALNACT2	0	2.48731163380278	0.407	0.202	0	1
ENSG00000223509	0	2.47766815988719	0.943	0.128	0	1
MANF	0	2.47537779797506	0.27	0.347	0	1
EXOSC2	0	2.47016531433203	0.5	0.238	0	1
ENSG00000286129	0	2.46914678749902	0.372	0.259	0	1
AP2M1	0	2.46720928593209	0.609	0.15	0	1
TMEM37	0	2.46189296667662	0.94	0.144	0	1
CCDC174	0	2.44359303297715	0.299	0.313	0	1
ABCB5	0	2.43699205723504	0.639	0.224	0	1
NBPF11	0	2.42677324677986	0.917	0.075	0	1
TCEANC	0	2.42077199411311	0.004	0.308	0	1
FBXO2	0	2.4137168226085	0.995	0.137	0	1
CYP4F11	0	2.41325850438496	0.987	0.28	0	1
GDI1	0	2.40791348006782	0.987	0.132	0	1
ENSG00000250748	0	2.38177865570012	0.316	0.146	0	1
BPNT1	0	2.37773619857076	0.762	0.166	0	1
ENSG00000288891	0	2.37699459494158	0.34	0.164	0	1
HLA-B	0	2.37445284276464	0.022	0.394	0	1
RPAIN	0	2.37243422170894	0.968	0.327	0	1
CCDC77	0	2.36331491152748	0.988	0.166	0	1
PEG10	0	2.34496781554969	0.839	0.233	0	1
TXLNA	0	2.34144707828883	0.601	0.157	0	1
LSM5	0	2.33595913516562	0.338	0.214	0	1
FTL	0	2.3317287949711	0.256	0.216	0	1
MFSD12	0	2.31920307937061	0.626	0.209	0	1
ZKSCAN8	0	2.31725909731092	0.98	0.133	0	1
RIMS2	0	2.31270515377332	0.323	0.147	0	1
RND1	0	2.30080459905497	0.924	0.256	0	1
CDK6	0	2.29464342047707	0.058	0.258	0	1
SEPTIN7P2	0	2.28487676821171	0.98	0.375	0	1
NFKBIL1	0	2.27431509602528	0.998	0.347	0	1
PRICKLE3	0	2.26718044758115	0.926	0.154	0	1
ELFN1	0	2.26172704872693	0.612	0.13	0	1
SP140L	0	2.25769999144124	0.024	0.266	0	1
LINC00278	0	2.25377330372809	0.014	0.299	0	1
CCSAP	0	2.24362880707216	0.555	0.289	0	1
SERPINB9P1	0	2.23305151407716	0.025	0.266	0	1
ZNF107	0	2.22434609243754	0.163	0.317	0	1
POGLUT3	0	2.21681842309874	0.992	0.224	0	1
KATNBL1	0	2.21161647525443	0.739	0.227	0	1
FAM189B	0	2.20981899730799	0.003	0.251	0	1
C21orf91	0	2.18533832918097	0.974	0.265	0	1
ZBTB24	0	2.18139492941891	0.013	0.272	0	1
ASTE1	0	2.17974775671276	0.86	0.281	0	1
C15orf61	0	2.17593666846449	0.572	0.183	0	1
RAD51B	0	2.16943108936376	0.526	0.447	0	1
ATP5F1E	0	2.16142532907763	0.885	0.343	0	1
CENPJ	0	2.15298402644634	0.968	0.201	0	1
SBF2-AS1	0	2.14342280230268	0.952	0.204	0	1
NBPF10	0	2.14076303165736	0.413	0.15	0	1
ENSG00000273217	0	2.13127542827918	0.85	0.203	0	1
GLRX2	0	2.12863960539589	0.989	0.3	0	1
HLTF	0	2.12386621751845	0.438	0.2	0	1
MKKS	0	2.10479145466006	0.625	0.166	0	1
ENSG00000281039	0	2.09875870705778	0.551	0.162	0	1
TWF1	0	2.09641015302257	0.84	0.22	0	1
TAF1C	0	2.09391233658177	0.753	0.183	0	1
TPRG1-AS1	0	2.08314186292742	0.956	0.169	0	1
ZNF852	0	2.07314823903228	0.077	0.299	0	1
SLC39A7	0	2.06837	0.998	0.281	0	1
HERC5	0	2.06817811272298	0.954	0.197	0	1
PCNX3	0	2.05785480525901	0.032	0.317	0	1
TNFAIP8L1	0	2.05749549767916	0.996	0.264	0	1
ENSG00000285542	0	2.04074636241864	0.997	0.237	0	1
GID8	0	2.03944072913743	0.395	0.151	0	1
MXD4	0	2.02139806174143	0.044	0.259	0	1
WDCP	0	2.00879282557757	0.948	0.249	0	1
ENSG00000286846	0	1.99002752246784	0.997	0.133	0	1
C11orf24	0	1.9852691141091	0.85	0.321	0	1
YWHAH	0	1.97536308195344	0.995	0.383	0	1
RIOK1	0	1.96707902640438	0.96	0.24	0	1
ZNF687	0	1.96248208336307	0.942	0.42	0	1
RASSF8-AS1	0	1.96172	0.472	0.241	0	1
NLGN2	0	1.93654983938291	0.014	0.271	0	1
SLC25A38	0	1.93652774700725	0.692	0.281	0	1
KEAP1	0	1.91276630578168	0.984	0.161	0	1
ENSG00000287780	0	1.90590058523541	0.465	0.114	0	1
TCTA	0	1.89584985187646	0.356	0.235	0	1
KXD1	0	1.87223612021788	0.931	0.185	0	1
GULOP	0	1.86239848701485	0.959	0.082	0	1
CCDC144B	0	1.85029885884769	0.002	0.281	0	1
PGAM1	0	1.84923393998105	0.347	0.091	0	1
SPCS3	0	1.84446826715549	0.55	0.171	0	1
MGAT2	0	1.82361395018194	0.885	0.175	0	1
ZNF282	0	1.82058404868028	0.072	0.335	0	1
ACP5	0	1.81974958361193	0.985	0.313	0	1
COBLL1	0	1.81373885095843	0.378	0.27	0	1
HLA-A	0	1.79904353075326	0.041	0.41	0	1
STX1B	0	1.79052423520463	0.011	0.269	0	1
EMC7	0	1.77079810468524	0.996	0.137	0	1
FAM185BP	0	1.76677983712952	0.405	0.223	0	1
LUCAT1	0	1.7602979026832	0.175	0.264	0	1
NIT2	0	1.7474797691535	0.253	0.099	0	1
KRI1	0	1.7470626148704	0.957	0.219	0	1
AQP9	0	1.74202843932065	0.005	0.25	0	1
BORCS7-ASMT	0	1.74161716883274	0.104	0.276	0	1
TMEM176A	0	1.73897776576582	0.652	0.154	0	1
BTN2A1	0	1.7385778963977	0.029	0.253	0	1
ENSG00000278996	0	1.73737508552915	0.175	0.407	0	1
SCD	0	1.73196306984095	0.283	0.171	0	1
PPP1R18	0	1.73079086971415	0.926	0.313	0	1
CHSY1	0	1.71564938631678	0.058	0.251	0	1
GID4	0	1.70914347820212	0.779	0.201	0	1
TMEM169	0	1.70842368336675	0.858	0.201	0	1
NNMT	0	1.70314935639523	0.975	0.255	0	1
SLC27A3	0	1.68623460513872	0.004	0.251	0	1
LINC01725	0	1.67774054400408	0.266	0.202	0	1
HSPA8	0	1.65458011495275	0.978	0.241	0	1
TSSK3	0	1.65344427368159	0.993	0.158	0	1
PSMA1	0	1.65311409064143	0.937	0.176	0	1
BTN3A1	0	1.65006441114964	0.636	0.2	0	1
PSMA4	0	1.64279050107525	0.997	0.211	0	1
LINC01483	0	1.63398456450569	0.132	0.25	0	1
BACH2	0	1.60545635704718	0.5	0.227	0	1
ENSG00000231563	0	1.59961669554719	0.968	0.176	0	1
BTBD19	0	1.59892013265105	0.04	0.339	0	1
CD47	0	1.57099589900615	0.212	0.27	0	1
PPM1K	0	1.55847340129709	0.061	0.253	0	1
GTPBP8	0	1.5477390418081	0.772	0.266	0	1
BARD1	0	1.54299418401754	0.359	0.233	0	1
FRMD8	0	1.53207408342698	0.055	0.367	0	1
TMEM176B	0	1.53053455589723	0.904	0.216	0	1
ZNF558	0	1.50538088239614	0.897	0.202	0	1
PXN-AS1	0	1.50341648543043	0.005	0.257	0	1
GMDS	0	1.46670953684753	0.196	0.352	0	1
ENSG00000248898	0	1.46312935659427	0.045	0.27	0	1
HAUS1	0	1.46016271675471	0.998	0.446	0	1
ITK	0	1.45915690890603	0.949	0.262	0	1
PBDC1	0	1.45902460350144	0.085	0.363	0	1
STAG3L3	0	1.44893280193909	0.015	0.298	0	1
PMS2P4	0	1.42043136593395	0.51	0.22	0	1
LINC02625	0	1.41699278549503	0.998	0.089	0	1
NEIL3	0	1.39000260776057	0.977	0.197	0	1
ATP10D	0	1.3763811385485	0.069	0.316	0	1
FAAH	0	1.34910510178178	1	0.157	0	1
ENSG00000286924	0	1.34527319911792	0.967	0.176	0	1
C14orf28	0	1.30321585768128	0.709	0.255	0	1
SLC25A19	0	1.30207317679975	0.979	0.086	0	1
RCN3	0	1.29247005823663	0.99	0.203	0	1
TTC5	0	1.29163282929594	0.98	0.247	0	1
CDH4	0	1.28516130664199	0.177	0.299	0	1
ENSG00000229425	0	1.28067936155863	0.307	0.157	0	1
VSNL1	0	1.27306423743368	0.982	0.083	0	1
MYBPC1	0	1.26754702983467	0.99	0.153	0	1
SDC2	0	1.26668275220731	0.332	0.249	0	1
ZFPL1	0	1.26379376847382	0.007	0.39	0	1
ENSG00000236283	0	1.26345848102306	0.42	0.138	0	1
MCM6	0	1.25245878122107	0.059	0.366	0	1
PSPHP1	0	1.24610158835531	0.989	0.274	0	1
GORAB	0	1.20736226378945	0.351	0.12	0	1
ACCS	0	1.1872810540151	0.855	0.428	0	1
MOCS2	0	1.18127845454364	0.984	0.304	0	1
SGTB	0	1.1712994530679	0.961	0.226	0	1
OTUD3	0	1.17076815696835	0.045	0.325	0	1
CHCHD2	0	1.16240364603651	0.513	0.181	0	1
RPS21	0	1.15542206923703	0.998	0.228	0	1
BRPF1	0	1.14999288037282	0.767	0.205	0	1
ALB	0	1.14957196133082	0.992	0.355	0	1
LINC02352	0	1.12418666071682	0.669	0.083	0	1
LYPLA2	0	1.10486387508739	0.989	0.176	0	1
EML3	0	1.0976039784926	0.97	0.335	0	1
ZSCAN29	0	1.09148805658016	0.983	0.323	0	1
BUB3	0	1.08922670860104	0.065	0.296	0	1
NHEJ1	0	1.07445160574057	0.733	0.263	0	1
ENSG00000255663	0	1.06060358657364	0.61	0.221	0	1
KCNJ8	0	1.04198587495199	0.89	0.086	0	1
ENSG00000241770	0	1.03323212367107	0.836	0.154	0	1
TMEM117	0	1.03083577043488	0.427	0.27	0	1
LGALS3	0	1.02965848187339	0.101	0.324	0	1
ENSG00000230490	0	1.00025241187902	0.031	0.269	0	1
ENSG00000278876	0	0.994116748083322	0.862	0.147	0	1
PDE12	0	0.978472462438244	0.359	0.165	0	1
DPP4	0	0.977375676405783	0.257	0.141	0	1
ATF5	0	0.975907260684096	0.994	0.139	0	1
ENSG00000287284	0	0.971150179354758	0.935	0.162	0	1
ADGRL2	0	0.965451567771142	0.071	0.295	0	1
ALG12	0	0.946442277914134	0.991	0.289	0	1
RPS2	0	0.945952437437722	0.014	0.286	0	1
UBE2D2	0	0.920076897623069	0.16	0.267	0	1
RTRAF	0	0.875963496446612	0.376	0.35	0	1
ENSG00000225498	0	0.875041648404025	0.997	0.272	0	1
APOB	0	0.866957800536817	0.99	0.36	0	1
ENSG00000289384	0	0.86441165012814	0.862	0.337	0	1
ARHGAP33	0	0.863709630629547	0.994	0.312	0	1
ENSG00000226994	0	0.853270191727507	0.969	0.148	0	1
CDKN2B	0	0.852589990107624	1	0.07	0	1
ATP5MC3	0	0.849213258993331	0.947	0.315	0	1
MRPS18B	0	0.847701153360305	0.975	0.236	0	1
MR1	0	0.846160619513658	0.078	0.281	0	1
SPSB1	0	0.836362272909245	0.982	0.242	0	1
ENSG00000283103	0	0.832127971981439	0.998	0.215	0	1
CCDC18	0	0.831995983674332	0.971	0.409	0	1
ISM1	0	0.826358028355919	0.986	0.214	0	1
SMG1P1	0	0.816354896564761	0.87	0.212	0	1
CDK2AP1	0	0.81389490435474	0.992	0.293	0	1
BCL2L1	0	0.795636502780557	0.238	0.254	0	1
SNRPA1	0	0.768289677622203	0.723	0.206	0	1
MTA2	0	0.754692098438056	0.543	0.252	0	1
LINC00997	0	0.754625769450314	0.288	0.132	0	1
GRPR	0	0.750789959120475	0.997	0.127	0	1
SSBP2	0	0.747804138673819	0.567	0.379	0	1
ATP6AP1	0	0.742883508351852	0.021	0.3	0	1
NAV2	0	0.738179293991742	0.518	0.396	0	1
ZWILCH	0	0.734928298037786	0.997	0.302	0	1
RPS19BP1	0	0.734086208413327	0.001	0.286	0	1
TXNDC15	0	0.733861383097523	0.261	0.27	0	1
APEX2	0	0.702626417899236	0.009	0.275	0	1
DHDDS-AS1	0	0.692194614243398	0.946	0.239	0	1
PIP4K2A	0	0.688557301742858	0.11	0.274	0	1
DHRS7	0	0.685615957382105	0.666	0.173	0	1
ENSG00000288721	0	0.670423872704912	0.52	0.229	0	1
CFTR	0	0.645216721472492	0.852	0.181	0	1
OPHN1	0	0.642790429814012	0.427	0.279	0	1
SYNE4	0	0.639678253119417	0.98	0.131	0	1
RNA5SP370	0	0.626014311851115	1	0.261	0	1
PTOV1-AS2	0	0.61719085576896	0.984	0.215	0	1
ENC1	0	0.61556139219816	0.959	0.23	0	1
SLC40A1	0	0.605518096648488	0.159	0.259	0	1
ENSG00000230825	0	0.59905988183101	0.891	0.132	0	1
SCN1B	0	0.590944432405525	0.987	0.191	0	1
KCTD12	0	0.588538653268269	0.05	0.338	0	1
WDR24	0	0.588340722337485	0.995	0.228	0	1
ENSG00000284773	0	0.586533189747932	0.975	0.295	0	1
USP18	0	0.57481570667451	0.998	0.102	0	1
ANXA6	0	0.5742622779367	0.127	0.26	0	1
PRKY	0	0.568364240960197	0.015	0.406	0	1
FAM43A	0	0.563616612550931	0.037	0.294	0	1
MAD2L1BP	0	0.549938515534549	0.999	0.264	0	1
ENSG00000232098	0	0.543837763780534	0.999	0.107	0	1
SOGA1	0	0.533295419138323	0.972	0.395	0	1
LSAMP	0	0.529284736888926	0.66	0.245	0	1
SORBS1	0	0.508021374131706	0.103	0.287	0	1
SLC35A2	0	0.504508435130862	0.998	0.213	0	1
ELP5	0	0.498555804331815	0.359	0.235	0	1
SMG1P5	0	0.492178502074509	0.975	0.284	0	1
DOCK11	0	0.490404633512549	0.134	0.277	0	1
SH2B3	0	0.48479318481192	0.021	0.282	0	1
IRS2	0	0.482181467090729	0.771	0.185	0	1
STPG3-AS1	0	0.482084792742015	0.421	0.106	0	1
CASP4	0	0.480630173817481	0.335	0.212	0	1
CTSL	0	0.475916944727892	0.866	0.275	0	1
LINC01232	0	0.474827456429132	0.998	0.384	0	1
ZNF876P	0	0.465112463968065	0.998	0.312	0	1
ZNF232	0	0.451299265853358	0.997	0.224	0	1
ENSG00000288884	0	0.444710400650841	0.934	0.259	0	1
ZNF622	0	0.441776556108543	0.997	0.3	0	1
CYP3A4	0	0.441371658000762	0.941	0.097	0	1
ENSG00000229591	0	0.436622531935029	0.999	0.163	0	1
OSGEP	0	0.426900517456904	0.957	0.16	0	1
GMNN	0	0.414463642518516	0.833	0.38	0	1
CYB561A3	0	0.412633638257859	0.848	0.194	0	1
PDHA1	0	0.412011300190155	0.866	0.15	0	1
CDH22	0	0.411517252846416	0.519	0.128	0	1
SLC35B1	0	0.40439529122747	0.492	0.236	0	1
NOTUM	0	0.401123134609943	0.998	0.252	0	1
GPANK1	0	0.398916103082549	0.904	0.195	0	1
MAF	0	0.397035116291022	0.971	0.245	0	1
RCCD1	0	0.396709555647444	0.002	0.276	0	1
MLIP	0	0.387818495526545	0.93	0.15	0	1
CDC23	0	0.385550399698928	0.995	0.364	0	1
CCDC183-AS1	0	0.36588317016216	0.981	0.316	0	1
PHLDB2	0	0.363536035638347	0.355	0.32	0	1
ENSG00000257379	0	0.360890517464121	0.023	0.332	0	1
WDR46	0	0.334100306423974	0.009	0.326	0	1
UNG	0	0.331205836287541	0.999	0.111	0	1
EXTL3-AS1	0	0.311069792043543	0.998	0.129	0	1
XBP1	0	0.304424635493525	0.997	0.145	0	1
GAS6-AS1	0	0.299427541109328	0.377	0.229	0	1
C8orf76	0	0.29154004709746	0.857	0.266	0	1
KDM2A	0	0.281118499404729	0.3	0.336	0	1
CYP11A1	0	0.269360679441395	0.66	0.122	0	1
B4GALT3	0	0.268515875734302	0.27	0.267	0	1
ITGA7	0	0.262566024806791	0.881	0.224	0	1
LINC00863	0	0.260555520326388	0.007	0.267	0	1
ENSG00000288756	0	0.257629508618461	0.725	0.239	0	1
ZBED3	1.90875546033238e-306	2.38341689711517	0.036	0.258	1.52700436826591e-302	1
FAS	1.06334219491324e-295	1.01728355416254	0.102	0.345	8.50673755930595e-292	1
PPIL3	1.18635641691725e-292	3.01463164022072	0.022	0.361	9.49085133533796e-289	1
AVPI1	4.35657014031358e-292	3.39779942465047	0.293	0.251	3.48525611225086e-288	1
CREB3L2	9.68635961959793e-289	1.57328515382536	0.324	0.352	7.74908769567834e-285	1
FOXN3	9.90432984901485e-262	8.30448195301105	0.189	0.286	7.92346387921188e-258	1
RAB35	8.47621138071055e-260	0.480326292798974	0.056	0.384	6.78096910456844e-256	1
ELMO1	5.45741960060335e-257	3.28818466471616	0.105	0.333	4.36593568048268e-253	1
ST6GAL1	6.27206413956797e-255	0.756976761269261	0.053	0.281	5.01765131165438e-251	1
CADPS2	7.91047890363924e-252	14.0868	0.327	0.311	6.32838312291139e-248	1
TMEM14A	3.60598873421355e-251	2.66791360998123	0.006	0.256	2.88479098737084e-247	1
NDUFB6	4.16429222769575e-233	2.7305104770477	0.488	0.391	3.3314337821566e-229	1
PTPRJ	3.97213538012064e-229	3.72630665600211	0.25	0.235	3.17770830409651e-225	1
LDLRAD4	5.26430965165984e-219	5.03395783597267	0.142	0.289	4.21144772132787e-215	1
DUSP8	3.48842080188568e-215	3.15549682814454	0.067	0.266	2.79073664150854e-211	1
SPHK2	4.14076131944554e-215	1.15288193703188	0.01	0.265	3.31260905555643e-211	1
BST1	3.29887924413613e-213	1.35851813279324	0.283	0.141	2.6391033953089e-209	1
PLBD2	1.52078980745816e-209	3.68347041157139	0.043	0.29	1.21663184596653e-205	1
ENSG00000285571	2.17852853889672e-199	5.94355802671616	0.593	0.085	1.74282283111738e-195	1
DTX3L	2.66548634249109e-198	3.50825873566192	0.131	0.324	2.13238907399287e-194	1
ATP11A	4.62607883468189e-197	1.44910058225223	0.528	0.329	3.70086306774551e-193	1
PITPNC1	7.54446710837902e-193	3.07257674369567	0.071	0.272	6.03557368670321e-189	1
MMD	6.32580220640063e-187	1.18701461746428	0.134	0.342	5.0606417651205e-183	1
UXT	2.33275291643526e-186	3.43737348158568	0.011	0.314	1.86620233314821e-182	1
PHLDA1	4.91855952313511e-184	2.78404993607255	0.322	0.166	3.93484761850809e-180	1
ARRB2	5.43340030619083e-180	1.54902998166392	0.362	0.189	4.34672024495266e-176	1
BIRC3	3.72179079548197e-177	1.79175115076688	0.669	0.439	2.97743263638557e-173	1
SMCR8	6.05546474420811e-177	2.20633335390183	0.088	0.304	4.84437179536649e-173	1
HNRNPAB	3.72665791857951e-172	3.58436502596784	0.014	0.251	2.98132633486361e-168	1
TTC39C	1.05230701954155e-169	3.00982611087226	0.021	0.303	8.41845615633242e-166	1
MACROD2	8.50008164155186e-166	5.33508424166128	0.365	0.292	6.80006531324149e-162	1
FYCO1	3.51020163572113e-143	7.21538403912535	0.123	0.284	2.8081613085769e-139	1
SESN3	3.07915260195879e-133	1.0752678116385	0.083	0.294	2.46332208156703e-129	1
HMGN4	7.33699567674232e-133	2.26646096475961	0.11	0.312	5.86959654139385e-129	1
ARID3B	1.70581252714278e-132	1.91875641783668	0.07	0.261	1.36465002171422e-128	1
B2M	8.34237544379239e-130	0.966247094227176	0.127	0.332	6.67390035503391e-126	1
MDC1	3.12462490449597e-117	4.91810440095534	0.411	0.35	2.49969992359677e-113	1
DMAC2	7.66394720378756e-117	2.15928765426366	0.126	0.357	6.13115776303005e-113	1
PNPO	1.12876628993221e-116	3.04712034636135	0.003	0.258	9.03013031945765e-113	1
PTPRG	5.38403216111317e-98	4.08307739311885	0.334	0.345	4.30722572889053e-94	1
SMAD3	1.53885026510318e-97	0.726780954850817	0.274	0.258	1.23108021208255e-93	1
TNS1	9.57747409382771e-97	5.67400181538633	0.213	0.357	7.66197927506217e-93	1
GSS	5.06313906249668e-88	3.20663041890702	0.206	0.272	4.05051124999734e-84	1
PSME2	1.25628173787405e-81	1.98037576774044	0.01	0.255	1.00502539029924e-77	1
RFX5	1.95393594006677e-77	0.51708162616875	0.008	0.389	1.56314875205342e-73	1
BACH1	5.22597947036275e-73	7.03458131215499	0.189	0.307	4.1807835762902e-69	1
GPX3	1.58446911720922e-67	3.75789346941706	0.073	0.347	1.26757529376737e-63	1
ST3GAL1	9.5821479449397e-67	0.47616387533043	0.377	0.278	7.66571835595176e-63	1
PDCD1LG2	8.98919731767972e-62	0.252349602383415	0.316	0.267	7.19135785414378e-58	1
SHROOM3	2.40885412648168e-61	5.9831916172044	0.292	0.227	1.92708330118535e-57	1
TCF7L2	1.06971400790787e-60	1.36825057703894	0.306	0.32	8.55771206326299e-57	1
TNFAIP3	5.79286203582202e-57	2.08566460144173	0.038	0.254	4.63428962865761e-53	1
GTPBP6	5.61207095642525e-52	2.04879721714692	0.028	0.293	4.4896567651402e-48	1
KIAA1217	1.3597066141155e-48	3.68249398789353	0.348	0.34	1.0877652912924e-44	1
SDE2	2.28088078930401e-48	2.16999394622066	0.473	0.232	1.8247046314432e-44	1
RORA	4.74573866513883e-48	3.51862685275052	0.35	0.338	3.79659093211106e-44	1
RBFOX1	7.06425420344901e-44	1.31748147485212	0.21	0.257	5.6514033627592e-40	1
ATXN1	2.43004746826361e-42	8.06742922908445	0.419	0.395	1.94403797461089e-38	1
LINC00884	8.7151994141343e-42	3.34649562346274	0.011	0.264	6.97215953130744e-38	1
FAM219B	7.12712310866268e-38	3.26157854724387	0.026	0.359	5.70169848693015e-34	1
SNRPC	2.46757518670263e-34	2.33404145766758	0.274	0.291	1.97406014936211e-30	1
VOPP1	7.20219385795405e-32	2.39154459639339	0.073	0.356	5.76175508636324e-28	1
ENSG00000285458	5.15490437220669e-31	2.07853466249958	0.033	0.251	4.12392349776535e-27	1
SLIRP	1.05130822114893e-30	2.81447721963461	0.091	0.311	8.41046576919141e-27	1
ENSG00000287875	1.9415861185858e-30	1.10386882789308	0.268	0.16	1.55326889486864e-26	1
RAB27A	1.82320573358777e-29	5.97390911487627	0.383	0.246	1.45856458687021e-25	1
ZNF766	2.26588468903249e-28	1.14243914935419	0.044	0.304	1.81270775122599e-24	1
HUS1	7.71185348544141e-28	1.20364918418645	0.071	0.261	6.16948278835313e-24	1
ADARB1	1.40000943464941e-26	0.681718691352971	0.095	0.39	1.12000754771953e-22	1
MTCH1	7.24518849552653e-26	2.98316326574182	0.061	0.302	5.79615079642123e-22	1
USP49	6.43458989527525e-23	0.374393898376773	0.053	0.27	5.1476719162202e-19	1
WFS1	4.77396242162361e-21	3.20012896759802	0.049	0.338	3.81916993729889e-17	1
PELI1	5.56543276952465e-20	4.2584951701581	0.084	0.285	4.45234621561972e-16	1
FEM1B	2.0669855717675e-19	3.54070896747194	0.097	0.326	1.653588457414e-15	1
RBM22	2.39280048074716e-19	2.69513785109317	0.011	0.326	1.91424038459773e-15	1
ENSG00000256632	1.49564017834805e-18	0.30790801183786	0.418	0.27	1.19651214267844e-14	1
RARRES2	1.65925775334516e-18	0.769956016538185	0.416	0.076	1.32740620267613e-14	1
SPPL2B	3.96156603943593e-16	5.22211277938399	0.071	0.304	3.16925283154874e-12	1
SH3BGRL3	4.09650352729448e-14	2.91412137662869	0.5	0.164	3.27720282183559e-10	1
NBEAL2	2.76355036888551e-13	1.56150811586969	0.027	0.254	2.21084029510841e-09	1
PBX3	2.39521140196713e-11	9.6200584021224	0.435	0.248	1.9161691215737e-07	1
RNF167	4.97801557298336e-11	2.66639600649916	0.063	0.35	3.98241245838669e-07	1
MIR99AHG	8.82902076297191e-11	7.41535303056554	0.389	0.282	7.06321661037753e-07	1
ANKS1A	2.87670383836922e-10	3.10781881779637	0.17	0.267	2.30136307069537e-06	1
ENSG00000287100	1.13459195583625e-08	0.321888037147755	0.03	0.286	9.07673564668999e-05	1
LRP1B	6.59982959621496e-05	4.56401758724941	0.172	0.252	0.527986367697197	1
TAP1	0.000105228661310352	0.585255943963034	0.012	0.304	0.841829290482815	1
TBC1D9	0.000516566908679088	4.3950498179643	0.058	0.279	1	1
PLXNA2	0.00308693167716764	3.47803204367299	0.282	0.274	1	1
URM1	0.0042479200303635	3.61153621419577	0.018	0.256	1	1
MS4A4E	0	16.4165086110043	0.695	0.02	0	2
PDGFC	0	16.0306995905832	0.682	0.183	0	2
FMN1	0	15.8346495450575	0.752	0.191	0	2
MERTK	0	14.8125239853126	0.641	0.094	0	2
FMNL2	0	14.6399982657439	0.925	0.17	0	2
SPRED1	0	14.0989181728429	0.728	0.23	0	2
IGSF21	0	13.7141593996019	0.482	0.057	0	2
MARCO	0	13.1857886385467	0.345	0.028	0	2
F13A1	0	13.1254064000871	0.608	0.062	0	2
SLC1A3	0	12.983462337456	0.831	0.042	0	2
CR1	0	12.8792983482232	0.613	0.028	0	2
KCNMA1	0	12.677123843858	0.967	0.18	0	2
LINC01500	0	12.4708047243242	0.472	0.106	0	2
MIR4300HG	0	12.4695880824877	0.476	0.179	0	2
CD44	0	12.4403062047396	0.639	0.36	0	2
ENSG00000251034	0	12.4402119427744	0.627	0.054	0	2
GPNMB	0	12.4317452437606	0.637	0.076	0	2
ETV5	0	12.2666728674271	0.479	0.089	0	2
ENSG00000250771	0	12.0176239388293	0.67	0.082	0	2
DAPK1	0	12.0112186413567	0.758	0.187	0	2
ENSG00000234147	0	11.9295889364714	0.48	0.195	0	2
MSR1	0	11.9081203763541	0.65	0.114	0	2
FPR3	0	11.8431950446749	0.468	0.013	0	2
MAML3	0	11.8357869085007	0.756	0.355	0	2
CTSB	0	11.8192004234988	0.772	0.152	0	2
CD86	0	11.8120869048552	0.602	0.052	0	2
SLC9A9	0	11.7471542235302	0.942	0.137	0	2
HCK	0	11.7198387439022	0.675	0.031	0	2
ENSG00000253557	0	11.5763771663476	0.669	0.043	0	2
CD163L1	0	11.5688555157811	0.413	0.027	0	2
CLEC7A	0	11.5484315668178	0.504	0.04	0	2
ENSG00000225885	0	11.5074259692347	0.592	0.027	0	2
SIGLEC1	0	11.4588304758668	0.791	0.017	0	2
TBXAS1	0	11.4440904382704	0.84	0.125	0	2
PLA2G7	0	11.4157436759041	0.607	0.048	0	2
EPB41L2	0	11.3590171020993	0.721	0.159	0	2
LPCAT2	0	11.3069727114926	0.534	0.218	0	2
ENSG00000227531	0	11.2855834985987	0.754	0.059	0	2
SMIM35	0	11.2839808403499	0.727	0.031	0	2
MS4A4A	0	11.1675945736228	0.717	0.029	0	2
TLE4	0	11.1039498862666	0.558	0.125	0	2
PLA2G4A	0	11.0784128944916	0.677	0.107	0	2
FCN1	0	10.8721540264463	0.554	0.162	0	2
LINC01645	0	10.865770062953	0.253	0.022	0	2
STON2	0	10.8145119925876	0.775	0.155	0	2
SLC7A8	0	10.7926070148446	0.53	0.099	0	2
LILRA1	0	10.7729029012724	0.557	0.061	0	2
MRC1	0	10.7589764080978	0.758	0.053	0	2
TRPS1	0	10.7477828922484	0.907	0.312	0	2
NLRP3	0	10.5773323708798	0.452	0.089	0	2
EDA	0	10.5711751943647	0.403	0.144	0	2
FRMD4B	0	10.5251129550493	0.854	0.178	0	2
TNFRSF11A	0	10.5025279705804	0.51	0.059	0	2
COLEC12	0	10.4538757718807	0.434	0.077	0	2
SNX29	0	10.4011406102357	0.78	0.281	0	2
KCNMB4	0	10.3859540998772	0.679	0.122	0	2
CSF1R	0	10.3741580729599	0.731	0.038	0	2
BASP1	0	10.3665244751005	0.666	0.132	0	2
SLC4A8	0	10.3406020546401	0.616	0.065	0	2
KCNJ5	0	10.3330497927429	0.499	0.027	0	2
ANKRD22	0	10.308455737729	0.493	0.147	0	2
TLR2	0	10.274571471951	0.741	0.031	0	2
ADGRE2	0	10.245959176163	0.661	0.109	0	2
ABR	0	10.1788575217338	0.785	0.178	0	2
PIK3R6	0	10.1351086537631	0.611	0.146	0	2
DOCK8	0	10.1340978520375	0.901	0.214	0	2
WSB1	0	10.1035052116205	0.638	0.202	0	2
MMP2-AS1	0	10.084972442268	0.515	0.041	0	2
LRRK1	0	10.0360579480776	0.816	0.143	0	2
HMOX1	0	9.97824691308627	0.522	0.08	0	2
GGTA1	0	9.94930565307338	0.568	0.024	0	2
LGMN	0	9.94914533210269	0.716	0.081	0	2
RGS18	0	9.94880323323516	0.552	0.062	0	2
CD55	0	9.89136439477818	0.493	0.181	0	2
CD80	0	9.85875151215131	0.484	0.091	0	2
DMXL2	0	9.80141569613251	0.831	0.131	0	2
CMAHP	0	9.76533701459276	0.956	0.128	0	2
FYB1	0	9.74158293492184	0.912	0.117	0	2
SLC38A6	0	9.71335	0.801	0.103	0	2
HRH1	0	9.71053300707896	0.526	0.098	0	2
ADGRE1	0	9.64957262505844	0.388	0.034	0	2
SLC8A1	0	9.59084145321584	0.963	0.156	0	2
UICLM	0	9.57477708551454	0.368	0.05	0	2
SH3BGRL	0	9.56581151353859	0.706	0.173	0	2
CD5L	0	9.43185324423037	0.52	0.177	0	2
SDC3	0	9.42480755176057	0.786	0.063	0	2
ENSG00000236990	0	9.41690553738299	0.549	0.055	0	2
RBM47	0	9.38089840527568	0.762	0.25	0	2
PDE4B	0	9.35852189954347	0.648	0.13	0	2
LILRB4	0	9.29312294503976	0.503	0.062	0	2
EPHB2	0	9.26078962445797	0.681	0.094	0	2
SPIC	0	9.25866781480147	0.564	0.044	0	2
CYBRD1	0	9.25770502662376	0.459	0.186	0	2
DPEP2	0	9.25662571355619	0.454	0.137	0	2
CMKLR1	0	9.24544561704104	0.662	0.043	0	2
GNA15	0	9.22988611687067	0.484	0.061	0	2
CCDC141	0	9.21841089334556	0.476	0.365	0	2
TMEM51	0	9.21554972605093	0.629	0.167	0	2
ATP8B4	0	9.2000730051066	0.65	0.091	0	2
CD163	0	9.16702431814833	0.691	0.05	0	2
LILRA2	0	9.15140954879087	0.483	0.059	0	2
SIRPB2	0	9.06015708980002	0.522	0.058	0	2
VSIG4	0	9.01816053281023	0.629	0.018	0	2
CLEC10A	0	8.98675614733283	0.527	0.038	0	2
LRRC25	0	8.95482966468901	0.564	0.09	0	2
ENSG00000256448	0	8.91911966096609	0.486	0.063	0	2
STAT1	0	8.9009840099654	0.656	0.407	0	2
ALOX12-AS1	0	8.82617122777044	0.635	0.149	0	2
DHRS9	0	8.81082626701738	0.704	0.286	0	2
ENSG00000241220	0	8.80476978912267	0.528	0.06	0	2
HVCN1	0	8.78935397638426	0.672	0.168	0	2
LOXL3	0	8.78528435523042	0.625	0.048	0	2
NFAM1	0	8.76525553425117	0.581	0.049	0	2
ENSG00000204971	0	8.7642301946733	0.527	0.019	0	2
PLTP	0	8.66924566281729	0.584	0.206	0	2
PFKFB4	0	8.6294682903688	0.717	0.128	0	2
CYRIA	0	8.60782115726306	0.732	0.255	0	2
NLRC4	0	8.57069113663338	0.612	0.04	0	2
RAPGEF1	0	8.55966184410215	0.468	0.228	0	2
THEMIS2	0	8.54290920163977	0.599	0.123	0	2
ICAM1	0	8.54200610270703	0.158	0.303	0	2
ZEB2	0	8.53479189450342	0.963	0.179	0	2
TLR8	0	8.46871147372934	0.583	0.137	0	2
ENSG00000287176	0	8.46676149675416	0.57	0.091	0	2
SIGLEC9	0	8.45699573993869	0.566	0.161	0	2
ENSG00000285082	0	8.3531776858278	0.611	0.052	0	2
CD200R1	0	8.34555210495367	0.43	0.087	0	2
ADGRE4P	0	8.26801259530705	0.588	0.041	0	2
CTSS	0	8.24971363816196	0.738	0.231	0	2
LILRB1	0	8.20114098147772	0.545	0.054	0	2
FGD2	0	8.14991321707472	0.706	0.02	0	2
BMP2K	0	8.14771033294765	0.669	0.364	0	2
P2RY12	0	8.13774996960816	0.59	0.099	0	2
RNF144B	0	8.1038175550567	0.685	0.133	0	2
PTAFR	0	8.07817849521075	0.623	0.064	0	2
SECTM1	0	8.07389295815431	0.542	0.106	0	2
ENSG00000255197	0	8.04744	0.516	0.043	0	2
TMEM26	0	8.02921709225539	0.279	0.058	0	2
IGF1	0	8.02541699377529	0.635	0.076	0	2
ENTPD1	0	7.98191748192614	0.63	0.206	0	2
RAB39A	0	7.98191579785899	0.666	0.013	0	2
ME2	0	7.96731580719658	0.504	0.089	0	2
PRKCB	0	7.9602622420675	0.892	0.239	0	2
ENSG00000289053	0	7.95509598907481	0.617	0.074	0	2
TFEC	0	7.93343123609997	0.763	0.233	0	2
LY86	0	7.92845726156782	0.485	0.026	0	2
GASK1B-AS1	0	7.92755447122876	0.565	0.078	0	2
ALDH1A3-AS1	0	7.9216097618301	0.426	0.111	0	2
LYVE1	0	7.90178250863808	0.597	0.062	0	2
RYR1	0	7.88286889589418	0.578	0.067	0	2
LYN	0	7.8747286770221	0.665	0.171	0	2
TTN	0	7.85815062044993	0.664	0.217	0	2
ME1	0	7.81945239911708	0.571	0.098	0	2
NRP1	0	7.78956241643134	0.651	0.227	0	2
MNDA	0	7.78393830664544	0.503	0.222	0	2
LGALS9	0	7.76154023088696	0.657	0.06	0	2
HLA-DRB6	0	7.75951731787313	0.53	0.101	0	2
DIRC3	0	7.74987444352971	0.814	0.24	0	2
TRPM2	0	7.71988070372083	0.635	0.062	0	2
CSF3R	0	7.70886458408597	0.497	0.078	0	2
CNPY3	0	7.69256536897334	0.532	0.155	0	2
NCKAP1L	0	7.68746068179856	0.565	0.093	0	2
P2RX7	0	7.68601921101653	0.455	0.136	0	2
CDYL2	0	7.66035991870618	0.654	0.185	0	2
RNF135	0	7.65591335721834	0.584	0.102	0	2
C3AR1	0	7.64291082249426	0.616	0.052	0	2
VCAM1	0	7.63495882616422	0.654	0.239	0	2
LINC02328	0	7.62816110689776	0.509	0.176	0	2
GRK3	0	7.58881625260364	0.728	0.102	0	2
DOK3	0	7.58027585930439	0.562	0.173	0	2
LINC00937	0	7.5748415893198	0.636	0.153	0	2
MARCKS	0	7.57408047692606	0.56	0.182	0	2
FES	0	7.57021134442572	0.538	0.256	0	2
OTULINL	0	7.56885884865225	0.613	0.049	0	2
ARID5B	0	7.5661440316009	0.686	0.311	0	2
TMEM252-DT	0	7.5193257695996	0.533	0.092	0	2
PLEK	0	7.51392285709091	0.593	0.065	0	2
UNC93B1	0	7.49115293243296	0.582	0.165	0	2
OLFML2B	0	7.45845627670932	0.598	0.218	0	2
ARHGAP25	0	7.45247590751939	0.654	0.127	0	2
EPB41L3	0	7.41889779794993	0.794	0.069	0	2
RTN1	0	7.40892119702797	0.525	0.178	0	2
RUBCNL	0	7.39519609721199	0.565	0.046	0	2
ENSG00000287901	0	7.36654710796625	0.536	0.034	0	2
SLC31A2	0	7.32902461555569	0.481	0.148	0	2
CIITA	0	7.30250516523046	0.742	0.243	0	2
SAMSN1	0	7.28073344300011	0.712	0.093	0	2
LINC01684	0	7.27022480898771	0.607	0.163	0	2
MCOLN1	0	7.25024937006278	0.544	0.032	0	2
LINC02432	0	7.25004615755452	0.543	0.079	0	2
LILRB2	0	7.23983939246355	0.566	0.04	0	2
GPR34	0	7.23435438646038	0.6	0.262	0	2
PLEKHO1	0	7.19881446715525	0.524	0.194	0	2
GCA	0	7.19096269147522	0.496	0.112	0	2
MITF	0	7.18835368043881	0.811	0.394	0	2
HLA-DMB	0	7.18793128229288	0.463	0.087	0	2
SPI1	0	7.13503884026876	0.609	0.221	0	2
EAF2	0	7.03680576791236	0.566	0.111	0	2
GPCPD1	0	7.03234	0.533	0.247	0	2
ENSG00000224523	0	7.01118271453531	0.684	0.021	0	2
VIPR1-AS1	0	7.00237442866095	0.415	0.045	0	2
ENSG00000288059	0	6.99523136645243	0.653	0.016	0	2
ENSG00000287684	0	6.97778237344466	0.38	0.051	0	2
ENSG00000286872	0	6.97260739519155	0.49	0.039	0	2
BEST1	0	6.96289905395123	0.555	0.298	0	2
GALNT7	0	6.9530472530288	0.71	0.345	0	2
CTSC	0	6.95075746210388	0.803	0.18	0	2
CD83	0	6.94582879651204	0.449	0.109	0	2
CASP5	0	6.89745483813008	0.448	0.071	0	2
MVB12B	0	6.87463897907497	0.559	0.162	0	2
SLCO2B1	0	6.83080677647388	0.575	0.117	0	2
SLC19A1	0	6.81780123875874	0.535	0.083	0	2
LINC01410	0	6.81009411686429	0.668	0.33	0	2
HAVCR2	0	6.79032719463481	0.487	0.056	0	2
SAMHD1	0	6.78688657041933	0.759	0.165	0	2
RNASE1	0	6.71912110134537	0.475	0.144	0	2
FOLR2	0	6.70047183135941	0.599	0.057	0	2
DBF4B	0	6.69065844999814	0.489	0.192	0	2
MPP1	0	6.65157915524138	0.478	0.043	0	2
FAM157A	0	6.6514448305108	0.561	0.039	0	2
RNASE6	0	6.64962771705789	0.611	0.158	0	2
DLEU1	0	6.64776780795614	0.596	0.157	0	2
UBE2E2	0	6.63304941601384	0.912	0.317	0	2
ATG7	0	6.6311787480352	0.923	0.255	0	2
C1orf162	0	6.6253619951745	0.475	0.135	0	2
FCHSD2	0	6.60135609036631	0.671	0.246	0	2
IQCN	0	6.60131765702476	0.503	0.249	0	2
ADCY7	0	6.60035779834757	0.722	0.324	0	2
HLA-DRB1	0	6.57169945409612	0.482	0.096	0	2
CD180	0	6.55579890735785	0.584	0.075	0	2
SPOCK1	0	6.5453977237993	0.251	0.154	0	2
PTK2B	0	6.51550543574919	0.485	0.244	0	2
AOAH	0	6.50874918559814	0.918	0.122	0	2
MILR1	0	6.50545994683135	0.546	0.212	0	2
SMPD3	0	6.49037645208565	0.542	0.232	0	2
TLR5	0	6.48480452401093	0.594	0.131	0	2
HCLS1	0	6.4608411697304	0.634	0.18	0	2
MYO5A	0	6.45013076917215	0.68	0.476	0	2
PIWIL4	0	6.42418048245656	0.52	0.135	0	2
GPR137B	0	6.41440908845657	0.613	0.083	0	2
CYRIB	0	6.41370175848513	0.743	0.23	0	2
TNFAIP2	0	6.34716936402675	0.804	0.109	0	2
EMILIN2	0	6.32372576479215	0.511	0.203	0	2
MMP19	0	6.26300599207086	0.506	0.1	0	2
COMMD5	0	6.24898954163518	0.363	0.114	0	2
AIF1	0	6.23217316609502	0.509	0.181	0	2
CCDC26	0	6.20605427727414	0.408	0.132	0	2
CPM	0	6.1823591635701	0.716	0.122	0	2
AATBC	0	6.17916400353738	0.546	0.057	0	2
GPR137C	0	6.17109713134433	0.478	0.154	0	2
SKAP2	0	6.17022054806358	0.822	0.219	0	2
TNFSF15	0	6.16911868586803	0.516	0.162	0	2
HTR7	0	6.15241392946547	0.545	0.081	0	2
LINC01374	0	6.1296793044203	0.471	0.106	0	2
PLAUR	0	6.12763991465971	0.556	0.156	0	2
C1QA	0	6.07144521919396	0.692	0.29	0	2
CLEC12A	0	6.05483544680467	0.6	0.181	0	2
ENSG00000248993	0	6.03752012503027	0.358	0.024	0	2
S100Z	0	5.99962925968901	0.504	0.163	0	2
DPYD	0	5.98104053940035	0.635	0.256	0	2
CARD6	0	5.9484996683961	0.553	0.124	0	2
MIR181A1HG	0	5.91582732616564	0.659	0.314	0	2
IFI44L	0	5.86576694419144	0.391	0.1	0	2
CLEC4F	0	5.86509181205011	0.426	0.066	0	2
TGFA	0	5.85293433408626	0.437	0.213	0	2
CD84	0	5.8306175153821	0.532	0.13	0	2
FAM200A	0	5.77277726497895	0.425	0.228	0	2
SLAMF8	0	5.77188658687942	0.52	0.069	0	2
C1QB	0	5.76662423513292	0.787	0.345	0	2
ITGAX	0	5.75560509151713	0.651	0.129	0	2
FNBP1	0	5.74018402137041	0.821	0.216	0	2
LINC00511	0	5.73754658571789	0.312	0.197	0	2
VAV1	0	5.72928450305001	0.654	0.094	0	2
ZNF710	0	5.72724840448834	0.662	0.183	0	2
SPATC1	0	5.72437525531246	0.613	0.04	0	2
ADA2	0	5.66270341907395	0.741	0.215	0	2
RHOQ	0	5.65420079725256	0.502	0.114	0	2
KEL	0	5.63941674122146	0.418	0.017	0	2
TMEM86A	0	5.6319719679259	0.513	0.169	0	2
NIBAN1	0	5.61042428745004	0.542	0.313	0	2
FLI1	0	5.60287635280352	0.801	0.184	0	2
TMEM144	0	5.59002482240259	0.651	0.149	0	2
DAPP1	0	5.5820404516239	0.551	0.084	0	2
LTV1	0	5.57236964718107	0.069	0.261	0	2
ZMYND15	0	5.56970134795458	0.476	0.086	0	2
ALOX5	0	5.56923634756476	0.606	0.182	0	2
GAB2	0	5.56201889339378	0.816	0.187	0	2
GPR65	0	5.55227228869552	0.598	0.094	0	2
IMPDH1	0	5.52843321509044	0.572	0.102	0	2
WARS1	0	5.51719261872085	0.558	0.239	0	2
RAP2B	0	5.50981028358055	0.453	0.039	0	2
ZNF804A	0	5.5059518023144	0.61	0.283	0	2
KCNJ2	0	5.50112682045217	0.411	0.049	0	2
ST8SIA4	0	5.49762893641868	0.599	0.148	0	2
MAFB	0	5.49187563068316	0.453	0.038	0	2
HK2	0	5.48289069021574	0.39	0.149	0	2
LAIR1	0	5.44400503499916	0.533	0.202	0	2
ZNF160	0	5.4373976522743	0.361	0.186	0	2
SFMBT2	0	5.42910425396317	0.833	0.227	0	2
GNG2	0	5.42326300031922	0.556	0.12	0	2
ENSG00000251555	0	5.39314437008514	0.344	0.201	0	2
BLVRA	0	5.39020394852988	0.698	0.227	0	2
HLA-DPA1	0	5.36200595566577	0.625	0.333	0	2
ENSG00000273151	0	5.34293005820285	0.429	0.039	0	2
HORMAD1	0	5.33331985112047	0.619	0.253	0	2
DLL1	0	5.32731928561014	0.416	0.132	0	2
APBB1IP	0	5.32044159553986	0.539	0.121	0	2
TRIM58	0	5.30685158402529	0.406	0.065	0	2
ANKRD13D	0	5.24156607721607	0.435	0.143	0	2
ENSG00000271009	0	5.22861818123151	0.36	0.065	0	2
ADAMTSL4-AS2	0	5.2194257639205	0.418	0.15	0	2
ENSG00000287255	0	5.21400220313135	0.605	0.16	0	2
LINC01504	0	5.20413868006073	0.608	0.342	0	2
ENSG00000287216	0	5.19565435498089	0.465	0.055	0	2
LRRC63	0	5.18043668875319	0.442	0.194	0	2
DACT1	0	5.17876646213634	0.436	0.037	0	2
P2RY6	0	5.16729101637425	0.611	0.045	0	2
FCGR2A	0	5.16607452274168	0.417	0.531	0	2
CD74	0	5.1528773093631	0.806	0.391	0	2
C5AR2	0	5.13406242575002	0.469	0.14	0	2
ENSG00000265798	0	5.11964692620231	0.386	0.013	0	2
GCNT1	0	5.11906668834056	0.793	0.321	0	2
CD300E	0	5.11159826277944	0.348	0.066	0	2
ADAP2	0	5.0957641104426	0.622	0.047	0	2
VNN2	0	5.08651649576407	0.613	0.136	0	2
SRGAP2C	0	5.0492990829184	0.541	0.126	0	2
STX7	0	5.04407458021729	0.624	0.144	0	2
GRK2	0	5.01435908583596	0.59	0.297	0	2
ENSG00000224063	0	5.01170773589006	0.584	0.186	0	2
SCIMP	0	5.00641248986924	0.61	0.157	0	2
ENSG00000233420	0	4.9865365819532	0.288	0.177	0	2
ENSG00000288838	0	4.97464777459972	0.506	0.181	0	2
COTL1	0	4.95179094483316	0.472	0.268	0	2
CLEC12B	0	4.95157036711976	0.298	0.017	0	2
ITGB2	0	4.95031274001678	0.624	0.09	0	2
HRH2	0	4.94974926873153	0.455	0.103	0	2
TMC8	0	4.93472731067746	0.606	0.083	0	2
MMP9	0	4.92875116818204	0.474	0.149	0	2
ALCAM	0	4.92726793576495	0.59	0.409	0	2
BATF3	0	4.92249181992565	0.539	0.092	0	2
KMO	0	4.91711903448411	0.566	0.062	0	2
RASSF4	0	4.91692204632058	0.555	0.084	0	2
PLXDC2	0	4.89207427664285	0.816	0.3	0	2
LINC02513	0	4.88482425657342	0.287	0.024	0	2
TCF7L2	0	4.88473822203183	0.802	0.282	0	2
ENSG00000230649	0	4.85092434060612	0.442	0.158	0	2
CD38	0	4.80536336066173	0.729	0.119	0	2
OGFRL1	0	4.79642999673359	0.345	0.115	0	2
P2RY1	0	4.78797927366119	0.49	0.028	0	2
TLR1	0	4.78733097305705	0.535	0.059	0	2
RTL5	0	4.75745619194998	0.356	0.088	0	2
ENSG00000286558	0	4.74761488439561	0.431	0.092	0	2
CABP4	0	4.74658133667743	0.52	0.029	0	2
HLA-DPB2	0	4.72272861386907	0.413	0.174	0	2
CCRL2	0	4.71789324393421	0.449	0.049	0	2
LACC1	0	4.71749674558363	0.428	0.093	0	2
CASP1	0	4.67851128837297	0.494	0.089	0	2
SLC1A5	0	4.66972451735128	0.582	0.408	0	2
DOCK2	0	4.66535102142832	0.917	0.181	0	2
GALC	0	4.65680039916437	0.637	0.114	0	2
RGL1	0	4.64320930644791	0.643	0.144	0	2
KCNE1	0	4.62581845511198	0.62	0.062	0	2
PLCB2	0	4.61531326082603	0.463	0.078	0	2
LGALS2	0	4.61025797649174	0.401	0.081	0	2
ENSG00000273088	0	4.60610469945241	0.499	0.108	0	2
ENSG00000287367	0	4.58751949758514	0.469	0.104	0	2
ENSG00000267199	0	4.55178886517936	0.25	0.036	0	2
CXCL12	0	4.54282800933229	0.596	0.07	0	2
PIK3R5	0	4.53918045663883	0.672	0.088	0	2
ITGAD	0	4.51157425506148	0.401	0.027	0	2
PTCH2	0	4.4935490814256	0.52	0.229	0	2
SLC8B1	0	4.48811603505217	0.278	0.086	0	2
C1QC	0	4.48242581157261	0.662	0.383	0	2
ENSG00000260430	0	4.4775699298402	0.422	0.102	0	2
ACRBP	0	4.47579187992684	0.529	0.098	0	2
PAXBP1-AS1	0	4.47069763522178	0.404	0.083	0	2
MIR3142HG	0	4.45997659190433	0.39	0.068	0	2
ENSG00000230084	0	4.45206447115217	0.531	0.254	0	2
ENSG00000266950	0	4.43812864361331	0.368	0.033	0	2
SSBP2	0	4.42220646374793	0.709	0.375	0	2
SYT1	0	4.41153669544509	0.513	0.168	0	2
CLIC2	0	4.40516950687778	0.44	0.053	0	2
IGF1R	0	4.39674387473888	0.626	0.388	0	2
ENSG00000254288	0	4.38543247013094	0.429	0.116	0	2
HEIH	0	4.37688647171577	0.286	0.064	0	2
NABP1	0	4.37120277535714	0.444	0.16	0	2
CTSH	0	4.36305570103632	0.494	0.085	0	2
IRAK3	0	4.34891473029058	0.764	0.159	0	2
ING2	0	4.3391725488631	0.333	0.055	0	2
DAB2	0	4.30337686518439	0.375	0.086	0	2
ATP1B3	0	4.29770203613391	0.614	0.249	0	2
ZNF701	0	4.28796892564743	0.292	0.189	0	2
SYK	0	4.28311205098021	0.745	0.127	0	2
LINC01349	0	4.27320282411444	0.394	0.026	0	2
CLEC6A	0	4.23429291772258	0.36	0.029	0	2
EPHA1-AS1	0	4.22739583852727	0.651	0.058	0	2
ST3GAL5	0	4.22048974750911	0.588	0.162	0	2
MIR155HG	0	4.21400506039696	0.48	0.102	0	2
INPP5D	0	4.21370176495993	0.588	0.152	0	2
BTK	0	4.20617528141512	0.511	0.191	0	2
TNFRSF21	0	4.20380888279845	0.428	0.113	0	2
GTDC1	0	4.20189301285203	0.757	0.265	0	2
CLECL1	0	4.19734	0.475	0.198	0	2
ENSG00000225963	0	4.18403526534534	0.478	0.049	0	2
CD1C	0	4.18293223680837	0.275	0.192	0	2
FAM43A	0	4.1633637783571	0.076	0.282	0	2
SCN9A	0	4.13960129584269	0.374	0.143	0	2
CD300LB	0	4.12372299914968	0.271	0.134	0	2
ENSG00000286809	0	4.12158708051234	0.504	0.116	0	2
GDE1	0	4.12038163158716	0.443	0.237	0	2
C19orf38	0	4.11931942108351	0.483	0.093	0	2
MR1	0	4.11464396537998	0.482	0.243	0	2
CALCR	0	4.10711916850049	0.286	0.072	0	2
ST3GAL1	0	4.09187562615548	0.476	0.274	0	2
LINC02391	0	4.09122534588155	0.386	0.15	0	2
ENSG00000287168	0	4.08189598040812	0.517	0.041	0	2
SLC18A1	0	4.06718193047101	0.485	0.044	0	2
MAML2	0	4.05011223121287	0.918	0.411	0	2
TTYH2	0	4.04670075326804	0.558	0.194	0	2
ZNF630	0	4.02640427468232	0.462	0.212	0	2
TIMP2	0	3.9944092882317	0.676	0.378	0	2
ABCC5	0	3.98736744854449	0.677	0.138	0	2
LINC01772	0	3.97078964403509	0.503	0.093	0	2
MPEG1	0	3.95389097986006	0.586	0.341	0	2
RPS6KA2	0	3.94812722702009	0.484	0.291	0	2
MFAP5	0	3.93974324551221	0.433	0.051	0	2
HLA-DQA1	0	3.91157716280702	0.589	0.276	0	2
PLAGL1	0	3.89743537424459	0.632	0.336	0	2
SMAP2	0	3.8707170595305	0.637	0.137	0	2
ZNF714	0	3.86186525485128	0.533	0.342	0	2
POU2F2-AS1	0	3.85055723650555	0.495	0.043	0	2
SLAMF7	0	3.84409912975076	0.567	0.248	0	2
DOCK11	0	3.83267341344775	0.708	0.228	0	2
STING1	0	3.81705182291272	0.455	0.163	0	2
ENSG00000289600	0	3.79708912547529	0.447	0.056	0	2
KLHL6	0	3.77562336984962	0.513	0.092	0	2
LCP2	0	3.76776732597645	0.712	0.153	0	2
CD300A	0	3.76011603167456	0.504	0.036	0	2
PDE1B	0	3.75621266562513	0.556	0.175	0	2
LPAR2	0	3.75352118030344	0.392	0.082	0	2
ZNF136	0	3.7470587618436	0.405	0.255	0	2
PRR5	0	3.74174644035823	0.447	0.125	0	2
VOPP1	0	3.74026261033785	0.662	0.302	0	2
MCTP1	0	3.73813774250235	0.854	0.15	0	2
GTSF1	0	3.72243415179181	0.317	0.032	0	2
LINC00899	0	3.72213061375938	0.358	0.105	0	2
MSANTD4	0	3.72194626356739	0.396	0.207	0	2
DENND3	0	3.70621271731735	0.646	0.138	0	2
CSF2RA	0	3.69992702419997	0.618	0.087	0	2
COL4A2-AS1	0	3.68049338476883	0.252	0.012	0	2
RAB38	0	3.6803127599715	0.442	0.116	0	2
ATP2B1	0	3.67151519626647	0.453	0.165	0	2
JAML	0	3.66455506525545	0.442	0.079	0	2
NIF3L1	0	3.66299077443422	0.351	0.134	0	2
PTPRE	0	3.66277683324369	0.751	0.308	0	2
DDX39A	0	3.65585702653508	0.497	0.25	0	2
FAM157C	0	3.65468032038835	0.459	0.173	0	2
SENCR	0	3.64288621731272	0.455	0.065	0	2
ENSG00000225889	0	3.6371722318473	0.449	0.188	0	2
DNMBP-AS1	0	3.63697475964036	0.312	0.08	0	2
AIM2	0	3.6169021530884	0.439	0.162	0	2
GIMAP6	0	3.6159767415295	0.482	0.233	0	2
GMFG	0	3.61574876636086	0.409	0.086	0	2
ENSG00000225177	0	3.58304278172253	0.402	0.128	0	2
MRC2	0	3.57224031052341	0.498	0.225	0	2
RAB31	0	3.57216412073835	0.719	0.11	0	2
LYL1	0	3.56549287014797	0.336	0.045	0	2
GPR155	0	3.56218034156012	0.494	0.099	0	2
ENSG00000287093	0	3.55614782008285	0.475	0.145	0	2
ZMYND10-AS1	0	3.53390347441405	0.335	0.02	0	2
CYTH4	0	3.52464562612432	0.482	0.104	0	2
ENSG00000249141	0	3.49925636058781	0.468	0.091	0	2
PARVG	0	3.49605540771002	0.578	0.307	0	2
ENSG00000251652	0	3.49113369191993	0.584	0.082	0	2
ENPP7P5	0	3.48214337551239	0.314	0.08	0	2
NPL	0	3.48105990854272	0.516	0.065	0	2
FCER1G	0	3.47028631587434	0.528	0.215	0	2
TXLNB	0	3.4586180256534	0.49	0.099	0	2
CYLD-AS1	0	3.45235577091081	0.573	0.17	0	2
GBP5	0	3.44255903856643	0.539	0.158	0	2
NYNRIN	0	3.43649818557587	0.443	0.117	0	2
ENSG00000267314	0	3.42306461389212	0.386	0.131	0	2
ENSG00000245213	0	3.40241317192187	0.603	0.23	0	2
ZNF14	0	3.39631803326994	0.416	0.203	0	2
ENSG00000260473	0	3.39019531055612	0.295	0.071	0	2
AFF3	0	3.37237558835107	0.374	0.2	0	2
TMEM229B	0	3.37175366676533	0.616	0.122	0	2
MXD4	0	3.34538257223988	0.503	0.217	0	2
MX2	0	3.34452787742666	0.512	0.148	0	2
SLC39A10	0	3.34250117611419	0.508	0.251	0	2
DNM1P46	0	3.33781628936491	0.306	0.062	0	2
ZNF542P	0	3.33301494076982	0.253	0.054	0	2
NFKBID	0	3.33007545379133	0.437	0.161	0	2
LRRK2	0	3.32123799492404	0.614	0.183	0	2
RN7SKP90	0	3.2990705867941	0.271	0.041	0	2
ADA	0	3.28614328993675	0.419	0.151	0	2
ULBP1	0	3.28218522525985	0.201	0.506	0	2
TMEM150A	0	3.27962930324389	0.252	0.08	0	2
CBWD3	0	3.26943471317306	0.528	0.157	0	2
PTPRO	0	3.26535875856843	0.581	0.08	0	2
MIS18A	0	3.25534772883264	0.271	0.107	0	2
GAS7	0	3.2411965239913	0.819	0.181	0	2
RABGGTA	0	3.24021041824502	0.45	0.241	0	2
SLC25A24	0	3.23028	0.528	0.155	0	2
HLA-DRA	0	3.2302002010004	0.692	0.102	0	2
ENSG00000258982	0	3.17407758412725	0.315	0.134	0	2
CCDC18	0	3.16564079781317	0.249	0.483	0	2
ENSG00000286507	0	3.16324067337631	0.477	0.064	0	2
ENSG00000286288	0	3.1520349760471	0.405	0.117	0	2
BAX	0	3.14805590788895	0.338	0.171	0	2
PI4K2A	0	3.13829055196137	0.458	0.167	0	2
CD14	0	3.13249783723621	0.179	0.326	0	2
EPSTI1	0	3.12316842440879	0.715	0.177	0	2
GIMAP8	0	3.11684413089142	0.491	0.064	0	2
LINC02642	0	3.11667200532229	0.362	0.042	0	2
DNAJC4	0	3.1098614500487	0.534	0.349	0	2
SMG1P7	0	3.09695819784141	0.259	0.164	0	2
BBX	0	3.08358231838281	0.679	0.392	0	2
ENSG00000283782	0	3.08168541637903	0.366	0.088	0	2
CPVL	0	3.08167177157473	0.753	0.08	0	2
ZNF200	0	3.07505061858616	0.459	0.161	0	2
IQCD	0	3.07254647386531	0.427	0.058	0	2
ENSG00000280047	0	3.07222067539259	0.252	0.046	0	2
C13orf46	0	3.07105592460065	0.408	0.119	0	2
NAPSB	0	3.0584582267582	0.339	0.027	0	2
GUSBP17	0	3.04746311623971	0.468	0.081	0	2
CTTNBP2	0	3.02180160731595	0.373	0.166	0	2
MARVELD1	0	3.01020469005254	0.465	0.141	0	2
ARHGAP45	0	3.00712350276412	0.457	0.111	0	2
TNS3	0	3.00357649472373	0.548	0.282	0	2
APOC1	0	3.00323478080696	0.035	0.328	0	2
FSCN1	0	2.98920715517077	0.407	0.197	0	2
LMO2	0	2.98846142948456	0.405	0.063	0	2
PSAP	0	2.97805026629409	0.79	0.138	0	2
ENSG00000287245	0	2.97670981817646	0.296	0.056	0	2
FBXO45	0	2.96219477174341	0.278	0.156	0	2
TRMT6	0	2.95794058103175	0.376	0.089	0	2
ZNF888	0	2.95299980224297	0.317	0.141	0	2
PRDM1	0	2.95109636290151	0.427	0.158	0	2
IQGAP1	0	2.9303252481182	0.776	0.249	0	2
CCNJ	0	2.9300658780145	0.514	0.242	0	2
ENSG00000266101	0	2.92450331777731	0.302	0.092	0	2
ENSG00000255422	0	2.89840996669302	0.431	0.12	0	2
NEDD9	0	2.89261812597213	0.495	0.342	0	2
PGBD1	0	2.89224280958063	0.286	0.115	0	2
ZDHHC8	0	2.88874032626739	0.446	0.194	0	2
ENSG00000184441	0	2.88357006952328	0.339	0.142	0	2
FERMT3	0	2.88316505333636	0.515	0.229	0	2
SEPTIN7P2	0	2.87399310273146	0.141	0.46	0	2
MICB-DT	0	2.86722767470309	0.381	0.151	0	2
CHST11	0	2.80823980604477	0.806	0.259	0	2
ABCA7	0	2.79591394097269	0.369	0.18	0	2
ENSG00000289217	0	2.77170625934066	0.321	0.061	0	2
CLEC2B	0	2.77077778583046	0.418	0.101	0	2
ENSG00000255046	0	2.76728879858506	0.458	0.17	0	2
PIM1	0	2.75906414081163	0.342	0.089	0	2
ZFP36	0	2.74580322787324	0.304	0.144	0	2
ARHGAP22	0	2.74497079816408	0.723	0.229	0	2
LINC02185	0	2.73586905329733	0.403	0.054	0	2
CD4	0	2.73344847371294	0.603	0.288	0	2
NAAA	0	2.71636203802662	0.479	0.062	0	2
RCSD1	0	2.71083937423362	0.718	0.156	0	2
SCIN	0	2.69823773382008	0.334	0.127	0	2
ZNF528	0	2.69680247644681	0.448	0.173	0	2
PKD2L2-DT	0	2.69140146244557	0.604	0.271	0	2
GLIPR2	0	2.68609912935697	0.342	0.121	0	2
ZNF583	0	2.67857473615005	0.269	0.139	0	2
SLC22A15	0	2.6755798675949	0.531	0.16	0	2
ZNF687	0	2.66996729752172	0.108	0.501	0	2
ITGA9	0	2.66686687391792	0.647	0.291	0	2
TPCN2	0	2.65723126681231	0.473	0.15	0	2
ENSG00000283352	0	2.64770102495104	0.273	0.048	0	2
PRDX5	0	2.64742887514891	0.093	0.436	0	2
ZNF502	0	2.64116902426948	0.296	0.105	0	2
FAM216A	0	2.63697144250542	0.388	0.137	0	2
SUCNR1	0	2.60593088755201	0.343	0.014	0	2
MARCHF1	0	2.60195685703744	0.819	0.116	0	2
DNAJA4	0	2.59020746334225	0.511	0.176	0	2
CYBA	0	2.57540965619399	0.547	0.216	0	2
ZNF519	0	2.5681130035253	0.415	0.221	0	2
BIN2	0	2.56005308341053	0.52	0.08	0	2
STAB1	0	2.55758014239704	0.623	0.099	0	2
CERS6	0	2.5574664313451	0.835	0.29	0	2
PPM1M	0	2.53501960192639	0.525	0.093	0	2
DISC1	0	2.53024462863765	0.805	0.159	0	2
ZNF790-AS1	0	2.52833533908764	0.397	0.259	0	2
SRGAP1	0	2.49476007378347	0.465	0.278	0	2
AP1S2	0	2.4693676966484	0.561	0.202	0	2
MICAL1	0	2.46930159527709	0.477	0.282	0	2
RFPL3S	0	2.46231629649389	0.289	0.097	0	2
LINC02384	0	2.44205261769599	0.507	0.108	0	2
ENSG00000249240	0	2.42849040329979	0.446	0.156	0	2
PSCA	0	2.42396528820538	0.357	0.137	0	2
SGTB	0	2.42118212883744	0.517	0.286	0	2
ZNF738	0	2.40118048919025	0.556	0.211	0	2
IKZF1	0	2.38210453334006	0.614	0.143	0	2
SLC45A4	0	2.37107670656964	0.57	0.217	0	2
RAB8B	0	2.34207027355427	0.488	0.192	0	2
CHROMR	0	2.33745045395616	0.477	0.171	0	2
FOXO6-AS1	0	2.33585061673903	0.395	0.251	0	2
ZNF141	0	2.32734720156204	0.489	0.176	0	2
DDIT3	0	2.32282962840259	0.348	0.081	0	2
ENSG00000287144	0	2.30902330045173	0.379	0.046	0	2
SLC25A35	0	2.30398344857991	0.407	0.192	0	2
IL10RA	0	2.28514960408164	0.641	0.072	0	2
ENSG00000275120	0	2.2741137731615	0.504	0.114	0	2
FRG1DP	0	2.27364815670333	0.326	0.055	0	2
EFHD2	0	2.26618040964824	0.493	0.127	0	2
ENSG00000260796	0	2.24332579184744	0.277	0.061	0	2
[truncated: 12,002 more rows]

## Sheet: Table S7
Table S7 Top 50 genes identified in each sample within the program.
BRCA-1_1	BRCA-1_2	BRCA-1_3	BRCA-1_4	BRCA-2_1	BRCA-2_2	BRCA-2_3	BRCA-2_4	BRCA-2_5	BRCA-2_6	BRCA-2_7	BRCA-2_8	BRCA-3_1	BRCA-3_2	BRCA-3_3	KICA-1_1	KICA-1_2	KICA-1_3	KICA-1_4	LICA-1_1	LICA-1_2	LICA-1_3	LICA-1_4	LICA-2_1	LICA-2_2	LICA-2_3	LICA-3_1	LICA-3_2	LICA-3_3	LICA-3_4	LICA-3_5	LICA-3_6	LICA-3_7	LUCA-1_1	LUCA-1_2	LUCA-1_3	LUCA-1_4	PACA-1_1	PACA-1_2	PACA-1_3	PACA-1_4	PACA-1_5	PACA-1_6	PACA-2_1	PACA-2_2	PACA-2_3	THCA-1_1	THCA-1_2	THCA-1_3	THCA-1_4
TTN	TSHZ2	LINC00993	ENSG00000230650	LINC00993	ABI3BP	COL11A1	ADAM12	RPS10P5	RN7SKP19	ENSG00000258719	ENSG00000286743	HSP90AA5P	PSG6	POU5F1P2	PTH2R	CASC19	KCNIP4	LINC01782	ADH4	ROBO1	LDB2	ELN	CPS1	DTNA	PTPRB	C3	ENSG00000255102	PLPPR1	CORO1A.AS1	LDB2	ENSG00000224700	TPO	PDE4D	COL6A3	ENSG00000284618	POTEH	CTNNA2	CFTR	CPA1	LAMA2	ZNF736P9Y	CACNA1A	MALAT1	AVPI1	PLAC4	FN1	NEB	ENSG00000234160	TCL6
NEB	COL6A3	ANKRD30A	C5	ALCAM	EBF1	NTM	POSTN	ENSG00000261421	TRBV11.2	ENSG00000261248	ENSG00000260721	TRPM2	CSH2	ENSG00000197210	DSCAML1	HMGA2	ENSG00000226994	BRI3P2	FGA	FAT1	FBXL7	FBN1	FGA	ENSG00000215795	STAB2	APOB	TRERF1	PKHD1	C4BPAP2	FBXL7	ENSG00000287986	SGPP2	MECOM	CDH11	ENSG00000255395	LINC01297	MECOM	SLC4A4	PRSS1	TSHZ2	MUC16	RIMS2	RMST	SPATA31B1P	CYP19A1	SLC34A2	TTN	MIR122HG	CGA
DMD	PRICKLE1	ESR1	A1CF	ENSG00000244468	KCNIP1	COL8A1	GPC6	ENSG00000270490	ENSG00000279707	LINC02667	SAGE3P	ENSG00000286643	ENSG00000279572	DEFB104B	LINC02532	PLD5	LRMDA	RBFOX1	ABCB11	RNF213	STAB1	VCAN	ENSG00000249184	NBEAP4	SLC9A9	LINC01146	MIR4300HG	GPHN	CREB5	ENSG00000229308	GPR171	MARK1	ATP11A	COL8A1	ZNF385B	ENSG00000257891	CHRM3	PKHD1	PLA2G1B	CDH11	NRG3	SLC30A8	PTPRM	CREBBP	PSG1	ENSG00000253269	DMD	LINC01370	CYP19A1
RBFOX1	GAS7	THSD4	FGA	LINC00624	LAMA2	ITGA11	ENSG00000233388	FAM71A	KARS1P3	MTATP6P9	ENSG00000280186	GATD3A	CSH1	ENSG00000213078	PALM2AKAP2	DCBLD2	ERBB4	AVPI1	CUX2	BICC1	ENSG00000229308	EFEMP1	LINC01053	FGF14	LDB2	GPC6	MAP4K4	RBP1	MAP3K12	KALRN	ENSG00000278528	ANXA1	MUC4	CALD1	MTCO1P5	ENSG00000257407	ENSG00000286924	BICC1	PRSS2	COL6A3	ENSG00000229618	PCSK2	FRMD3	ENSG00000289136	TACC2	DUX4L19	RYR1	RRN3P3	PSG9
TRDN	PRRX1	MALAT1	ACSM2A	PATJ	SLIT2	COL12A1	ENSG00000288939	RNF225	OR8C1P	ENSG00000287848	ENSG00000288052	SYNJ1	LCMT1.AS2	ENSG00000233138	XKR4	KYNU	SERPING1	LNX2	PLG	A2M	BMPER	COL1A2	NR0B1	MAP2	BMPER	SERPING1	PLCL1	TRPM3	CREBBP	COL4A2	MAP3K12	MAMDC2	LINC02398	ZFPM2	TTR	FBXW11P1	ENSG00000255595	GLIS3	CEL	FBXL7	LINC02163	KCNJ6	TCERG1L	EYS	PSG2	ENSG00000274867	FILIP1L	ENSG00000261584	PLAC4
AGBL1	VCAN	STC2	CPS1	FKBP5	DCLK1	CALD1	TRABD2B	BCLAF1P2	OR51A5P	ENSG00000281160	U3.41	PRDM15	KRT6A	MIR99AHG	LINC02471	FLNB	PROM1	ENSG00000230638	FGB	TSHZ2	SLC9A9	COL4A2	LACRT	FGF13	ITGA9	RBP4	LINC02694	CTNNA2	ACVR2B	SLC9A9	ENSG00000260970	FRMD3	RBM47	COL1A2	ACOX2	SNX31	FOXP2	FLRT2	PNLIP	NEGR1	MUC4	ABCC8	ITGA9	ENSG00000224516	PSG9	ENSG00000226334	MYBPC1	MUC3A	PSG1
CTNNA3	ZEB1	LINC02224	CYP3A5	KYNU	ZEB2	PALLD	FN1	ENSG00000256928	LINC02846	RNU2.56P	CCDC116	C21orf58	MMP3	ENSG00000232884	LRRK2	CD44	MMP7	ENSG00000223859	F9	RELN	STAB2	CCN2	GRIP1	CRYBA2	FBXL7	ALDOB	LINC02620	LINC02484	GABRE	NOSTRIN	AVPI1	TSHR	ENSG00000255910	PRKG1	SLC30A10	ENSG00000276952	MIR217HG	ANXA4	CLPS	BNC2	TMPRSS4	DPP6	PAX8	LNX2	ADAM12	SSX5	TRDN	PAH	PSG3
RYR1	DCLK1	TBC1D9	PAH	ENSG00000224271	LSAMP	ITGBL1	GAS7	RN7SL4P	HSPA8P13	ENSG00000276375	PCNAP3	KCNJ6	ENSG00000249865	B3GALT5	ENSG00000236283	BTBD11	DLGAP1	CREBBP	FGG	SAMD4A	HECW2	COL1A1	FGG	TNFAIP8	SEMA6A	HRG	ENSG00000257943	ENSG00000239268	ENSG00000260970	HECW2	ENSG00000237250	SLC26A7	MGST1	BNC2	ENSG00000228334	ENSG00000225705	ENSG00000288015	ESRRG	ANKRD30BL	CALD1	LINC02086	KCNB2	TG	PTPRD	COBLL1	BRS3	GALNTL6	CYP2B6	PSG4
FILIP1L	BNC2	PRLR	CFH	PRLR	BICC1	KIF26B	SH3PXD2B	MST1P2	ENSG00000251477	ENSG00000253484	ENSG00000274341	LINC00159	S100A5	GRIK1	LNC.LBCS	GAS5	VCAN	OR7H1P	C5	GALNT18	ST6GALNAC3	PTGIS	HP	LINC02336	KALRN	GC	ENSG00000282890	REG3A	NSD2	NRP1	ENSG00000289136	SLC26A4	MUC5B	COL3A1	ALB	POTEM	SNTB1	FRAS1	REG1A	LSAMP	ENSG00000285280	MYT1L	SAMD4A	LHFPL6	ANGPT2	WBP1LP1	MLIP	C2orf72	ADAM12
KCNQ5	COL5A1	OLFM3	HRG	ENSG00000228793	LHFPL6	PRKG1	ENSG00000278942	ENSG00000287601	ENSG00000232353	GIMAP2	POLR1G	MORC3	LINC00205	TIAM1	COL4A3	NCKAP5	C3	LINC02055	CYP2C8	LAMA3	PIEZO2	COL8A1	SERPING1	PTP4A1	STAB1	ENSG00000227240	LINC01731	NKD1	ENSG00000237250	OIT3	CREB5	GRID1	LINC02109	COL5A1	MTCYBP35	PSLNR	RBPJL	SCTR	CPB1	MIR100HG	PPARG	TRPM3	LMO3	MAGI2	TFPI	DCAF4L1	ABLIM2	LINC02626	ENSG00000218416
MYPN	SH3PXD2B	TTC6	CFHR2	ESRRG	BOC	PRSS23	COL6A3	TNFRSF4	ENSG00000237365	IRS3P	ENSG00000287224	CYYR1	ENSG00000229425	USP25	ARHGAP6	WARS1	NLGN4Y	ENSG00000289136	CFH	DAPK2	ZNF117	COL4A1	ALDOB	CASC19	RARB	NR0B1	TCF7L2	ENSG00000232451	ENSG00000289136	STAB1	PPP5C	TG	LPCAT1	CACNA1C	SERPINC1	KRTAP5.8	NIBAN1	DCDC2	ENSG00000280441	NAV3	DLEU1	NOL4	GABRB2	ROBO2	PSG6	SFTPB	SPTB	CYCSP55	TFPI2
OBSCN	NAV1	BCL2	TF	ENSG00000225649	CYP7B1	NUAK1	CDH23	MNX1.AS1	SNX19P2	ENSG00000275197	TUBB8P6	TTC28.AS1	LINC01694	TMPRSS2	NAALADL2	SEMA3C	SLC34A2	ENSG00000280441	ADH1B	WWC1	MAN1C1	THBS2	APOB	KLHL29	RELN	FGA	FGF14	ENSG00000279659	PPP5C	ST6GALNAC3	CREBBP	STK33	LINC01667	VCAN	TGM4	MAN1C1	LRIG1	MAGI1	GP2	SLIT2	ENSG00000229642	NRG1	DAPK2	ENSG00000227562	PAPPA	CTSB	ATP2A1	CYP2C8	MPPE1P1
ENSG00000278017	PLXDC2	TRPS1	CUX2	BRINP3	TSHZ2	SUGCT	BNC2	ENSG00000287358	ENSG00000235637	ENSG00000280270	FGF23	CRYBB2P1	DOP1B	ENSG00000232124	SPTLC3	EHBP1	MECOM	ACVR2B	C8A	CBLB	ENSG00000234810	FSTL1	NEU4	MALAT1	NPL	PLG	CTBP2	CD1B	ENSG00000278528	PCDH17	NSD2	ITGB8	TPD52	CDK14	APOB	HSD17B2	TRHDE	THSD4	CTRB2	ZFPM2	BCAS1	ZNF385D	RBFOX1	CTNND2	SPDYE10P	TAC4	MYO18B	AGXT	LACRT
C9orf163	MIR99AHG	MRPS30.DT	SLCO1B3.SLCO1B7	AFF3	COL4A2	NAV3	Y.RNA.23	H2BC12	CYP21A1P	LINC02445	ENSG00000262413	CBY1	PLAC4	SLC37A1	ASTN2	C16orf74	SERPINA1	ENSG00000278996	HP	SOD2	ITGA9	FBLN5	PLG	ARSJ	MAN1C1	HP	CCR3	GLUL	LNX2	CRHBP	GABRE	AFAP1L2	ADGRV1	COL1A1	PAX7	SCHLAP1	NR5A2	PDE3A	ENSG00000278996	CACNA1C	CASC15	TMEM132D	KCNJ16	ENSG00000251574	PSG3	KLK3	ATP1A2	CYP2C9	CSH1
MLIP	MEG3	ENSG00000254080	BDH1	CYP4Z2P	ADAMTS9.AS2	EDIL3	SGCD	ENSG00000273796	ENSG00000289381	ENSG00000236212	ENSG00000289636	PIWIL3	GABPA	DSCAM	GRM8	MTHFD1L	GNGT1	FAM205BP	RAPH1	THBS1	CRHBP	COL6A2	C3	DYNLRB2.AS1	NRG3	FGGY	ENSG00000254979	LGR5	AVPI1	COL4A1	LINC01527	SDC2	ENSG00000250453	FN1	TOR3A	CCAR1	INSR	NAALADL2	SYCN	SYNPO2	EPHA4	RIMBP2	DOCK9	MAP3K12	CSH2	TLCD4	OBSCN	HAL	PSG2
ASB2	FSTL1	MLPH	FGB	MALAT1	KAZN	SLC6A6	ENSG00000287824	ENSG00000254939	ENSG00000260808	KLHL35	TP53AIP1	FOXRED2	BACH1	IFNGR2	OXR1	NAV3	NPAS3	OR52Y1P	CPS1	AKR1C1	PTPRB	COL3A1	ADRA1A	TSHZ2	COL4A2	ENSG00000280441	LINC00964	ENSG00000230533	ANKAR	ENSG00000234810	ENSG00000233928	GUSBP17	HINT3	RORA	SOX13	ENSG00000250564	SLC1A2	CHST9	NR0B1	PRKG1	ATP10A	LRRTM4	PTPRE	LINC01320	EXPH5	CTSW	MIR1.1HG	CYP3A5	PSG6
ATP1A2	POSTN	AFF3	FGG	ENSG00000231424	SDK1	DMD	ADAMTS6	MTRNR2L4	MTND1P31	SFN	SPIN2B	TTC28	ENSG00000277693	PDXK	ANKS1B	CHST11	LDLRAD4	BMS1P22	SLC2A2	MALAT1	MRC1	COL5A1	FGB	ZFPM2.AS1	ENSG00000234810	ALB	ENSG00000255229	IQCH	KDM2A	NRP2	ACVR2B	MEAF6	DLEU1	IGFBP7	A2MP1	SLC14A1	PELI2	KCNJ16	GCNT1	ZEB1	ENSG00000249837	EGFEM1P	DCSTAMP	PCDH15	MAN1C1	CDH1	MYOT	IGFBP1	LINC01949
[truncated: 33 more rows]
[truncated: 7 more columns]

## Sheet: Table S8
Table S8 Cluster-specific differential gene list identified in Patient 2 sample.
[truncated: 8,193 more rows]

## Sheet: Table S9
Table S9 Cluster-specific differential gene list identified in Patient 3 sample.
[truncated: 3,854 more rows]

[truncated: 2 more sheets: Table S10, Table S11]
